# Supplementary material for: Dual role of histone variant H3.3B in spermatogenesis: positive regulation of piRNA transcription and implication in X-chromosome inactivation
Source: Nucleic Acids Res. 2022 Jun 29;50(13):7350–66. doi: 10.1093/nar/gkac541 (PMC9303386; doi:10.1093/nar/gkac541)
Supplement: gkac541_Supplemental_Files [file gkac541_supplemental_files.zip]

Archive with 4 entries (4 files):
- Supplementary Data.pdf
- SUP_TABLE_1.xlsx
- SUP_TABLE_2.xlsx
- SUP_TABLE_3.xlsx
