# Supplementary material for: Dual role of histone variant H3.3B in spermatogenesis: positive regulation of piRNA transcription and implication in X-chromosome inactivation
Source: Nucleic Acids Res. 2022 Jun 29;50(13):7350–66. doi: 10.1093/nar/gkac541 (PMC9303386; doi:10.1093/nar/gkac541)
Supplement: gkac541_Supplemental_Files [file gkac541_supplemental_files.zip › SUP_TABLE_1.xlsx]

## Sheet: Feuil1
Ensembl gene id	Gene name	Chromosome name	Start position	End position	log2(KO/WT)	p-value
ENSMUSG00000016559	H3f3b	11	115883226	115889276	-5.71994	0
ENSMUSG00000085077	1700049E15Rik	6	147638763	147650896	-3.83611	3.19611e-27
ENSMUSG00000024254	Abcg8	17	85075642	85099673	-3.60756	3.73297e-38
ENSMUSG00000066107	Gm12666	4	91857435	91858440	-3.57822	6.87563e-35
ENSMUSG00000030223	Ptpro	6	137200820	137413150	-2.99035	4.2146e-60
ENSMUSG00000087092	4930511A02Rik	12	11445039	11451618	-2.83538	2.49822e-61
ENSMUSG00000055805	Fmnl1	11	103032421	103060215	-2.71882	2.56096e-40
ENSMUSG00000005952	Trpv1	11	73047794	73074744	-2.45128	1.81288e-32
ENSMUSG00000033855	Ston1	17	88997024	89061926	-2.44923	4.81922e-72
ENSMUSG00000055978	Fut2	7	52903965	52921764	-2.20413	7.4057e-07
ENSMUSG00000034427	Myo15b	11	115722926	115753917	-2.0913	2.4313e-35
ENSMUSG00000086135	1700001J04Rik	11	114046753	114048091	-2.08076	6.0429e-06
ENSMUSG00000019936	Epyc	10	97106702	97145088	-2.05487	1.6969e-90
ENSMUSG00000001566	Mnx1	5	29799578	29805059	-1.99242	7.97174e-05
ENSMUSG00000091813	Ces2h	8	107538350	107544310	-1.98096	9.63755e-07
ENSMUSG00000086257	4930548K13Rik	4	26562967	26632596	-1.95454	1.71775e-05
ENSMUSG00000031805	Jak3	8	74200195	74214474	-1.87961	9.13261e-25
ENSMUSG00000061186	Sfmbt2	2	10292137	10516880	-1.87323	3.41185e-106
ENSMUSG00000030093	Wnt7a	6	91313975	91361357	-1.84808	7.69086e-10
ENSMUSG00000044453	Ffar1	7	31645587	31646489	-1.82856	0.00416509
ENSMUSG00000087339	Gm11586	11	102006863	102007560	-1.81378	0.00344646
ENSMUSG00000021411	1300014I06Rik	13	34719709	34744550	-1.81323	2.00798e-39
ENSMUSG00000004105	Angptl2	2	33071589	33103237	-1.79669	1.34983e-13
ENSMUSG00000021280	1200009I06Rik	12	112655228	112669393	-1.79309	5.35472e-10
ENSMUSG00000005198	Polr2a	11	69547499	69572139	-1.75767	1.10884e-23
ENSMUSG00000089796	Gm16575	15	79570004	79572228	-1.75497	0.000523807
ENSMUSG00000078137	Gm1337	2	118524839	118529699	-1.75385	3.93384e-15
ENSMUSG00000067242	Lgi1	19	38339272	38383429	-1.6937	0.00153777
ENSMUSG00000091721	Gm5549	3	132297689	132307595	-1.65814	0.00157782
ENSMUSG00000043192	Gm1840	8	5639584	5640996	-1.65086	1.7117e-08
ENSMUSG00000091602	Gm8879	5	11127634	11132487	-1.61904	2.32951e-12
ENSMUSG00000048154	Mll2	15	98662100	98701614	-1.58334	6.04504e-44
ENSMUSG00000044375	BC027072	17	72092897	72102225	-1.57343	4.17159e-26
ENSMUSG00000024354	Slc23a1	18	35774258	35786898	-1.54572	0.000117748
ENSMUSG00000019893	Ros1	10	51765527	51915050	-1.52726	1.54911e-10
ENSMUSG00000091389	Speer1-ps1	5	11341541	11346286	-1.48655	1.16025e-16
ENSMUSG00000020377	Ltc4s	11	50049971	50052118	-1.47803	2.01351e-07
ENSMUSG00000091720	Gm8890	5	11255933	11260789	-1.46058	9.21065e-05
ENSMUSG00000086786	Gm15908	13	34744792	34758643	-1.45842	4.95484e-59
ENSMUSG00000079053	Gm14010	2	128249390	128250301	-1.43374	2.82231e-06
ENSMUSG00000079654	Prrt4	6	29119232	29129584	-1.43317	0.00344874
ENSMUSG00000000861	Bcl11a	11	23978056	24074123	-1.43065	7.7455e-28
ENSMUSG00000035104	Fam176a	6	81991037	82043093	-1.41774	0.00218748
ENSMUSG00000049538	Adamts16	13	70866680	70980689	-1.41487	0.00341991
ENSMUSG00000073226	Gm10482	5	10236829	10237461	-1.40869	2.00813e-12
ENSMUSG00000085548	Gm11753	11	119045267	119045830	-1.40764	2.99106e-06
ENSMUSG00000048217	Nags	11	102006827	102010791	-1.40758	1.60969e-08
ENSMUSG00000084757	1700057H15Rik	4	124091659	124163202	-1.38952	0.000229357
ENSMUSG00000033615	Cplx1	5	108947573	108979043	-1.3843	0.00441584
ENSMUSG00000030996	Art1	7	109250257	109259662	-1.36571	1.62943e-19
ENSMUSG00000036938	Try5	6	41261232	41266840	-1.34699	1.38834e-06
ENSMUSG00000091422	4933402N22Rik	5	11846710	11922821	-1.34461	4.39375e-16
ENSMUSG00000048065	Cyb5r2	7	114891969	114901510	-1.33099	8.10505e-21
ENSMUSG00000058056	Palld	8	63992043	64381487	-1.32709	1.95428e-11
ENSMUSG00000085794	Vax2os1	6	83650151	83660926	-1.32548	7.96051e-06
ENSMUSG00000023169	Slc38a1	15	96401849	96473344	-1.32535	0.000961143
ENSMUSG00000038077	Kcna6	6	126658347	126690680	-1.32	0.00951203
ENSMUSG00000038296	Galntl4	7	118615175	118923491	-1.31667	3.61278e-08
ENSMUSG00000025064	Col17a1	19	47720834	47766584	-1.31036	3.05578e-09
ENSMUSG00000020758	Itgb4	11	115836023	115869726	-1.29803	0.00761038
ENSMUSG00000089871	Speer7-ps1	5	15186528	15220414	-1.29536	9.48481e-24
ENSMUSG00000040495	Chrm4	2	91762346	91769986	-1.29166	4.17473e-12
ENSMUSG00000037336	Mfsd2b	12	4869246	4881165	-1.28063	3.98366e-06
ENSMUSG00000024579	Pcyox1l	18	61856491	61867289	-1.27911	6.52275e-06
ENSMUSG00000087465	Gm13905	2	101712332	101723413	-1.27241	0.00175506
ENSMUSG00000049409	Prokr1	6	87528587	87540695	-1.26689	9.23582e-05
ENSMUSG00000022206	Npr3	15	11769651	11835429	-1.26452	1.01473e-09
ENSMUSG00000022849	Hspbap1	16	35770472	35828532	-1.2582	5.12377e-28
ENSMUSG00000021175	Cdca7l	12	119042762	119117179	-1.25292	2.06298e-24
ENSMUSG00000031543	Ank1	8	24085316	24260969	-1.24917	2.61619e-05
ENSMUSG00000086272	BC039966	4	153321742	153324612	-1.2486	2.85103e-13
ENSMUSG00000042250	Pglyrp4	3	90530828	90545439	-1.24562	0.000124666
ENSMUSG00000034552	Zswim2	2	83755236	83781385	-1.23669	3.6785e-83
ENSMUSG00000032816	Igdcc4	9	64949293	64985747	-1.22715	5.08343e-10
ENSMUSG00000022738	Gsc2	16	17913207	17915152	-1.22381	3.40633e-09
ENSMUSG00000003227	Edar	10	58063537	58138402	-1.22155	0.00107014
ENSMUSG00000086448	9330162012Rik	13	25029270	25033286	-1.21224	2.1247e-06
ENSMUSG00000022237	Ankrd33b	15	31221234	31297514	-1.19604	0.000501592
ENSMUSG00000021390	Ogn	13	49703440	49719869	-1.19566	0.00124488
ENSMUSG00000027230	Creb3l1	2	91822485	91864659	-1.18832	0.00711409
ENSMUSG00000035576	L3mbtl1	2	162769201	162800258	-1.18336	1.20266e-05
ENSMUSG00000006575	Rundc3a	11	102254717	102263869	-1.1804	7.78462e-34
ENSMUSG00000038048	Cntnap5c	17	57908993	58549765	-1.17954	3.97481e-08
ENSMUSG00000029999	Tgfa	6	86145420	86225151	-1.1743	1.87009e-14
ENSMUSG00000091533	Gm6465	5	11845539	11850352	-1.16995	0.00593503
ENSMUSG00000038872	Zfhx3	8	111238544	111485536	-1.16707	1.64036e-15
ENSMUSG00000008496	Pou2f2	7	25876928	25917531	-1.16458	1.17569e-06
ENSMUSG00000036053	Fmnl2	2	52716894	52993236	-1.16137	2.037e-16
ENSMUSG00000018698	Lhx1	11	84331479	84339517	-1.16059	2.27421e-06
ENSMUSG00000073418	C4b	17	34865325	34880827	-1.15308	4.52089e-32
ENSMUSG00000087184	Gm11650	11	107655180	107657296	-1.15212	1.24152e-05
ENSMUSG00000092089	Gm8906	5	11502685	11507417	-1.1516	9.04365e-10
ENSMUSG00000061311	Rag1	2	101478439	101489658	-1.14571	9.76499e-05
ENSMUSG00000040187	Arntl2	6	146744577	146782051	-1.14455	0.000205404
ENSMUSG00000053141	Ptprt	2	161347726	162486883	-1.14355	2.4928e-19
ENSMUSG00000020357	Flt4	11	49422765	49466241	-1.14083	6.84899e-14
ENSMUSG00000022180	Slc7a8	14	55341053	55400723	-1.14044	3.38039e-11
ENSMUSG00000021010	Npas3	12	54349664	55173162	-1.13262	1.48567e-08
ENSMUSG00000028435	Aqp3	4	41039755	41045216	-1.13137	0.00742675
ENSMUSG00000030935	Acsm3	7	126904437	126931027	-1.12709	0.00781278
ENSMUSG00000093668	Pou5f2	13	78162174	78165557	-1.12636	1.99606e-31
ENSMUSG00000015653	Steap2	5	5664831	5694578	-1.12467	4.24687e-19
ENSMUSG00000025792	Slc25a10	11	120353154	120360501	-1.11809	4.32428e-48
ENSMUSG00000086606	Gm13205	4	148321601	148323023	-1.11515	7.46218e-07
ENSMUSG00000059412	Fxyd2	9	45207957	45218361	-1.10944	2.33001e-18
ENSMUSG00000030424	Zfp939	7	46728732	46732703	-1.10626	4.16015e-05
ENSMUSG00000073002	Vamp5	6	72318043	72330462	-1.09892	6.69344e-26
ENSMUSG00000091839	Gm17315	17	79754039	79757362	-1.09108	2.39167e-19
ENSMUSG00000084996	Gm11419	11	81798908	81802271	-1.08487	1.74841e-08
ENSMUSG00000093400	RP23-193A2.2	5	72707593	72759287	-1.08	0.000978185
ENSMUSG00000000739	Sult5a1	8	125666747	125682215	-1.07363	0.0014967
ENSMUSG00000029680	Hyal4	6	24698329	24717662	-1.06566	1.74701e-07
ENSMUSG00000091823	Gm8897	5	11184170	11421235	-1.06236	7.24179e-10
ENSMUSG00000006345	Ggt1	10	75024349	75048945	-1.05685	0.00178331
ENSMUSG00000014791	Elmo3	8	107829501	107835300	-1.05223	8.93893e-05
ENSMUSG00000024598	Fbn2	18	58168277	58369580	-1.05026	1.14274e-47
ENSMUSG00000087452	Gm11998	11	11457424	11479463	-1.04858	0.00912963
ENSMUSG00000038604	Fam65a	8	108129129	108146094	-1.04463	0.00112147
ENSMUSG00000064080	Fbln2	6	91162449	91222534	-1.03739	0.00832784
ENSMUSG00000045165	AI467606	7	134234950	134237563	-1.03355	4.86549e-09
ENSMUSG00000091603	Gm17346	9	34396111	34396889	-1.03022	5.71342e-06
ENSMUSG00000035783	Acta2	19	34315580	34329826	-1.02899	0.000219024
ENSMUSG00000083218	Gm16425	8	19535904	19538583	-1.02057	7.67208e-28
ENSMUSG00000074355	Gm10676	7	19574903	19578123	-1.01763	0.00154747
ENSMUSG00000026483	Fam129a	1	153418316	153569069	-1.01373	1.12031e-25
ENSMUSG00000024851	Pitpnm1	19	4099998	4113965	-1.01218	3.57315e-21
ENSMUSG00000079511	Ccdc142	6	83051611	83059933	-1.00327	5.48565e-21
ENSMUSG00000026825	Dnm1	2	32163991	32208849	-1.00173	3.15873e-15
ENSMUSG00000055489	Ano5	7	58766399	58854079	-1.00129	5.04875e-16
ENSMUSG00000069267	Hist1h3b	13	23844136	23844755	1.00003	3.00276e-08
ENSMUSG00000030760	Acer3	7	105362168	105469718	1.00545	4.03752e-24
ENSMUSG00000004730	Emr1	17	57498109	57622952	1.01012	3.39196e-09
ENSMUSG00000026604	Ptpn14	1	191552147	191700574	1.01692	6.50006e-19
ENSMUSG00000027966	Col11a1	3	113733458	113923636	1.01721	0.000293103
ENSMUSG00000018865	Sult4a1	15	83906527	83936184	1.01882	0.000879392
ENSMUSG00000087539	Gm13584	2	38215100	38219500	1.02234	0.00219925
ENSMUSG00000031841	Cdh13	8	120807633	121848821	1.0232	3.87988e-13
ENSMUSG00000033752	Mnd1	3	83891856	83959708	1.02402	8.1876e-07
ENSMUSG00000019889	Ptprk	10	27794626	28317203	1.02609	1.72237e-09
ENSMUSG00000030834	Abcc6	7	53231750	53285672	1.02701	0.00439448
ENSMUSG00000027070	Lrp2	2	69262397	69424122	1.03506	3.79783e-09
ENSMUSG00000032712	2810474O19Rik	6	149257936	149284180	1.03846	3.07442e-21
ENSMUSG00000048752	Prss50	9	110760471	110767132	1.0391	3.50857e-20
ENSMUSG00000074003	Gucy2d	7	105591931	105625802	1.03928	6.24607e-09
ENSMUSG00000051065	1600021P15Rik	16	28826262	28929784	1.04464	0.000322526
ENSMUSG00000055639	Dach1	14	98186066	98568984	1.04523	1.12217e-06
ENSMUSG00000089990	Gm15852	1	171862829	171864379	1.05022	5.18471e-09
ENSMUSG00000047189	Gm9818	17	21945153	21945411	1.05236	2.30392e-05
ENSMUSG00000074872	Ctxn2	2	124962428	124973575	1.05251	0.000206601
ENSMUSG00000051592	Ccnb3	X	6556778	6618745	1.05382	2.21552e-15
ENSMUSG00000063021	Hist1h2ak	13	21845264	21845776	1.05694	3.56881e-12
ENSMUSG00000031273	Col4a6	X	137599946	137908619	1.07016	4.88864e-10
ENSMUSG00000033981	Gria2	3	80488858	80606713	1.07343	1.47256e-06
ENSMUSG00000060639	Hist1h4i	13	22132685	22133221	1.07434	1.17138e-09
ENSMUSG00000013643	2210415F13Rik	11	58192545	58204230	1.07838	6.52275e-06
ENSMUSG00000068219	Ssxb10	X	7904550	7913363	1.08243	0.00496794
ENSMUSG00000047246	Hist1h2be	13	23675611	23712993	1.08468	3.43905e-09
ENSMUSG00000040033	Stat2	10	127707629	127729905	1.08549	1.03884e-11
ENSMUSG00000051367	Six1	12	74137916	74154874	1.08683	5.03447e-08
ENSMUSG00000041261	Car8	4	8070514	8166188	1.09081	0.00466033
ENSMUSG00000027394	Ttl	2	128891678	128922019	1.09944	0.000345506
ENSMUSG00000015709	Arnt2	7	91394791	91558469	1.10033	1.38281e-08
ENSMUSG00000075020	E530001K10Rik	2	94092036	94104915	1.10902	5.57322e-20
ENSMUSG00000041827	Oasl1	5	115373249	115387924	1.10999	8.13895e-05
ENSMUSG00000038372	Gmds	13	31911448	32430483	1.11847	9.79881e-19
ENSMUSG00000036887	C1qa	4	136451832	136454718	1.12409	0.000137282
ENSMUSG00000070803	Cited4	4	120339168	120340425	1.12584	5.83813e-15
ENSMUSG00000071551	Akr1c19	13	4227946	4247927	1.12818	2.14108e-05
ENSMUSG00000022935	Grik1	16	87896441	88289947	1.12987	0.000766648
ENSMUSG00000061482	Hist1h4d	13	23673467	23673859	1.13378	4.39492e-35
ENSMUSG00000069274	Hist1h4f	13	23643127	23643517	1.13602	3.40539e-09
ENSMUSG00000051627	Hist1h1e	13	23713624	23714371	1.13942	2.14656e-15
ENSMUSG00000054892	Txk	5	73087217	73144012	1.14075	0.00184904
ENSMUSG00000025877	Hk3	13	55107346	55122746	1.14152	1.14942e-05
ENSMUSG00000084372	Gm13988	2	123099660	123099947	1.15286	2.39167e-19
ENSMUSG00000091119	Ccdc152	15	3230627	3253526	1.15287	3.02116e-07
ENSMUSG00000001988	Npas1	7	17041070	17062129	1.15298	9.34705e-10
ENSMUSG00000030917	Tmem159	7	127245890	127264506	1.16134	2.01701e-18
ENSMUSG00000090219	4930516K23Rik	7	111147314	111285919	1.16416	0.0056726
ENSMUSG00000059689	Zfp637	6	117791198	117795974	1.17179	2.23139e-08
ENSMUSG00000032724	Abtb2	2	103406467	103558580	1.17226	2.14506e-22
ENSMUSG00000024155	4930528F23Rik	17	24941327	24976732	1.17233	1.90461e-33
ENSMUSG00000071042	Rasgrp3	17	75835245	75928383	1.19143	0.000548571
ENSMUSG00000064247	Plcxd1	5	110528988	110534972	1.19473	5.31461e-13
ENSMUSG00000049928	Glp2r	11	67475004	67584655	1.1979	1.84036e-09
ENSMUSG00000033831	Fgb	3	82846169	82853725	1.20277	0.000538888
ENSMUSG00000029369	Afm	5	90947958	90982569	1.20342	1.74841e-08
ENSMUSG00000053693	Mast1	8	87435802	87461258	1.20605	0.000321646
ENSMUSG00000074403	Hist2h3b	3	96072577	96073064	1.20976	0.00606317
ENSMUSG00000074346	1700095B22Rik	3	105244513	105255873	1.21133	0.000256105
ENSMUSG00000085544	A930024N18Rik	17	15511964	15516439	1.21659	0.000731206
ENSMUSG00000030630	Fah	7	91733669	91755232	1.22392	4.35308e-05
ENSMUSG00000091996	BC049352	9	44990090	45058103	1.24204	0.000662739
ENSMUSG00000032500	Dclk3	9	111341585	111392115	1.24648	0.00116254
ENSMUSG00000058550	Dppa4	16	48283848	48294405	1.25239	0.00105579
ENSMUSG00000069270	Hist1h2ac	13	23773336	23775817	1.2661	1.83517e-17
ENSMUSG00000074060	Fbxw15	9	109455118	109470776	1.26627	0.00050522
ENSMUSG00000089948	Gm16583	6	148009377	148016395	1.26675	0.000136671
ENSMUSG00000060081	Hist1h2aa	13	24026331	24026720	1.26996	8.44085e-72
ENSMUSG00000046178	Nxph1	6	8898431	9199032	1.29261	2.65967e-09
ENSMUSG00000056222	Spock1	13	57524451	58008948	1.29406	0.0050717
ENSMUSG00000022676	Snai2	16	14705945	14709488	1.29422	2.40342e-16
ENSMUSG00000038368	BC057079	4	87740533	88056915	1.29986	5.70566e-69
ENSMUSG00000036896	C1qc	4	136445719	136448980	1.30636	4.86556e-06
ENSMUSG00000025150	Cbr2	11	120590803	120593428	1.3093	0.00542528
ENSMUSG00000015652	Steap1	5	5736317	5749326	1.31006	4.38247e-11
ENSMUSG00000069814	E130309D14Rik	11	74433107	74455018	1.32378	2.74299e-07
ENSMUSG00000019900	Rfx6	10	51397562	51450235	1.3273	3.79219e-06
ENSMUSG00000038642	Ctss	3	95330708	95360325	1.3333	0.000216702
ENSMUSG00000041062	Mslnl	17	25872985	25885275	1.3445	0.00126233
ENSMUSG00000050936	Hist2h2bb	3	96073644	96082924	1.34619	3.00087e-25
ENSMUSG00000071753	C230004F18Rik	X	58369561	58429166	1.35262	0.00290687
ENSMUSG00000066090	Insl5	4	102690477	102699447	1.36075	6.03341e-07
ENSMUSG00000034829	Nxnl1	8	74084455	74090548	1.36252	0.00288391
ENSMUSG00000091705	H2-Q2	17	35479187	35483707	1.36255	0.0061681
ENSMUSG00000091006	Vmn2r69	7	92554886	92564186	1.37568	1.12217e-06
ENSMUSG00000025202	Scd3	19	44277759	44318506	1.38712	3.16036e-14
ENSMUSG00000082497	Gm40	X	35728464	35730151	1.39794	1.71707e-05
ENSMUSG00000004707	Ly9	1	173518755	173537541	1.39805	6.97165e-16
ENSMUSG00000072584	Gm7489	15	53716461	53718152	1.40238	3.73237e-06
ENSMUSG00000050600	Zfp831	2	174469035	174536333	1.41362	0.00115022
ENSMUSG00000027403	Tgm6	2	129938152	129979968	1.41673	0.000978164
ENSMUSG00000025094	Slc18a2	19	59335368	59370502	1.41775	1.73758e-06
ENSMUSG00000073411	H2-D1	17	35399675	35404444	1.42044	1.12031e-25
ENSMUSG00000059546	Vmn1r40	6	89664197	89665129	1.44055	4.29485e-08
ENSMUSG00000080152	Gm12260	11	58775314	58775724	1.46173	5.9155e-79
ENSMUSG00000071984	Fndc1	17	7931434	8020167	1.46257	4.25219e-20
ENSMUSG00000054986	Sec14l3	11	3964844	3977739	1.46884	9.50436e-12
ENSMUSG00000085190	3010027C24Rik	18	83025286	83039996	1.47402	0.000150272
ENSMUSG00000086337	Gm11535	11	96038865	96040114	1.47925	5.53639e-11
ENSMUSG00000049109	Themis	10	28388166	28603624	1.48575	6.11896e-05
ENSMUSG00000058621	Olfr643	7	111207170	111208114	1.50223	0.00659357
ENSMUSG00000029189	Sel1l3	5	53498323	53604691	1.50884	9.64946e-19
ENSMUSG00000025776	Crispld1	1	17717126	17756425	1.52466	5.7839e-22
ENSMUSG00000046491	C1qtnf2	11	43287778	43305027	1.52533	9.46503e-08
ENSMUSG00000069516	Lyz2	10	116714390	116719377	1.55492	4.49319e-05
ENSMUSG00000030525	Chrna7	7	70243578	70357455	1.56014	2.65427e-21
ENSMUSG00000070985	Acnat1	4	49459977	49486784	1.59136	0.00229396
ENSMUSG00000086376	1700071G01Rik	5	73548253	73549119	1.59192	3.81595e-06
ENSMUSG00000042345	Ubash3a	17	31344818	31379147	1.59846	6.83229e-05
ENSMUSG00000018387	Shroom1	11	53270707	53281268	1.62439	8.23119e-09
ENSMUSG00000016498	Pdcd1lg2	19	29485409	29545647	1.62566	1.84411e-10
ENSMUSG00000086164	Gm13029	4	139698788	139700548	1.65615	3.24401e-05
ENSMUSG00000085081	A430071A18Rik	11	119682126	119695679	1.672	3.24497e-05
ENSMUSG00000052504	Epha3	16	63543364	63863984	1.67948	2.79489e-20
ENSMUSG00000000409	Lck	4	129225588	129250885	1.68072	1.891e-14
ENSMUSG00000017314	Mpp2	11	101918329	101949829	1.68444	7.81977e-08
ENSMUSG00000079644	Gm1110	9	26687152	26730666	1.69188	0.000146806
ENSMUSG00000032456	Nmnat3	9	98187854	98320946	1.70254	1.25117e-112
ENSMUSG00000032494	Tdgf1	9	110842114	110848662	1.70577	0.00587336
ENSMUSG00000022123	Scel	14	103912558	104012563	1.70916	4.81082e-07
ENSMUSG00000070385	Ampd1	3	102877937	102903637	1.72263	8.70626e-16
ENSMUSG00000090806	Vmn2r70	7	92707213	92717598	1.74526	0.00774317
ENSMUSG00000053702	Nebl	2	17265536	17653091	1.78226	8.52261e-16
ENSMUSG00000007038	Neu1	17	35068198	35072898	1.79181	1.2198e-19
ENSMUSG00000082050	Gm13989	2	123098882	123099081	1.79235	2.84964e-27
ENSMUSG00000090817	Gm4450	3	98249609	98260954	1.84198	0.00010679
ENSMUSG00000027750	Postn	3	54165031	54194961	1.84451	4.42498e-69
ENSMUSG00000043165	Lor	3	91884197	91887064	1.87693	0.00154594
ENSMUSG00000043219	Hoxa6	6	52155430	52161355	1.89052	6.6288e-13
ENSMUSG00000001555	Fkbp10	11	100277011	100286138	1.90266	3.41209e-70
ENSMUSG00000072476	Gm9008	6	76445472	76447778	1.92333	0.00256878
ENSMUSG00000025002	Cyp2c55	19	39081509	39117183	1.94202	1.66191e-05
ENSMUSG00000083556	Gm9043	X	92825171	92825705	1.95561	6.46062e-06
ENSMUSG00000059058	Gm15431	1	173641219	173641413	1.95636	0.00048374
ENSMUSG00000048149	Gm12663	11	16534866	16536110	1.99068	0.000843664
ENSMUSG00000058628	Olfr875	9	37580222	37581225	2.00103	0.000377077
ENSMUSG00000031142	Cacna1f	X	7184209	7212322	2.04826	2.96112e-08
ENSMUSG00000074603	Gm10729	3	51497693	51499012	2.06291	0.000293976
ENSMUSG00000026043	Col3a1	1	45368383	45406551	2.06549	1.74872e-60
ENSMUSG00000079139	Gm4204	1	137129022	137129801	2.08998	0.000236502
ENSMUSG00000083773	Gm13394	2	28788950	28790200	2.12343	0.000647525
ENSMUSG00000021250	Fos	12	86814840	86818223	2.15686	6.54195e-09
ENSMUSG00000047139	Cd24a	10	43298975	43304068	2.24701	3.96637e-86
ENSMUSG00000089957	A830011K09Rik	6	138371626	138378113	2.27981	1.49949e-05
ENSMUSG00000085707	Gm12212	11	53275881	53277115	2.32292	2.54322e-06
ENSMUSG00000060534	Dcc	18	71418392	72510723	2.41071	1.94531e-07
ENSMUSG00000074437	Defa-rs1	8	22465566	22466699	2.43882	3.79531e-05
ENSMUSG00000059309	Hist1h3f	13	23635921	23636924	2.50041	3.55594e-110
ENSMUSG00000063350	Olfr874	9	37553721	37554727	2.76468	9.31496e-15
ENSMUSG00000037440	Vnn1	10	23614494	23625149	2.82285	3.06435e-07
ENSMUSG00000057710	9630041A04Rik	9	101840811	101845549	2.87077	4.64277e-08
ENSMUSG00000083840	Gm15459	5	5781530	5783607	2.90751	1.04324e-08
ENSMUSG00000092365	BC023719	17	36169365	36254066	2.91826	2.70938e-07
ENSMUSG00000055202	Zfp811	17	32934351	32937883	2.92449	8.09897e-17
ENSMUSG00000092444	Gm18733	17	35415121	35416359	2.98122	1.11558e-07
ENSMUSG00000050550	Gm11868	4	18771349	18772928	3.00032	4.63053e-11
ENSMUSG00000090877	Hspa1b	17	35093381	35096183	3.21727	2.63868e-31
ENSMUSG00000061330	Gm11361	13	28349496	28350006	3.53712	2.36985e-18
ENSMUSG00000038193	Hand2	8	59799780	59803314	3.72644	1.05175e-15
ENSMUSG00000083833	Gm13841	5	116251568	116252219	4.17628	6.00239e-21
ENSMUSG00000048365	Gm9825	6	7932358	7933386	4.54748	1.65374e-22
ENSMUSG00000081684	Rps2-ps13	X	50251765	50252646	4.7795	1.23404e-26
ENSMUSG00000057657	Gm10260	13	98530042	98530587	5.04149	8.38714e-89
