# Supplementary material for: Dual role of histone variant H3.3B in spermatogenesis: positive regulation of piRNA transcription and implication in X-chromosome inactivation
Source: Nucleic Acids Res. 2022 Jun 29;50(13):7350–66. doi: 10.1093/nar/gkac541 (PMC9303386; doi:10.1093/nar/gkac541)
Supplement: gkac541_Supplemental_Files [file gkac541_supplemental_files.zip › SUP_TABLE_2.xlsx]

## Sheet: Feuil1
Ensembl gene id	Gene name	Chromosome name	Start position	End position	log2(KO/WT)	p-value
ENSMUSG00000016559	H3f3b	11	115883226	115889276	-5.02555	0
ENSMUSG00000085077	1700049E15Rik	6	147638763	147650896	-3.80725	9.39062e-29
ENSMUSG00000066107	Gm12666	4	91857435	91858440	-3.3491	2.98238e-28
ENSMUSG00000024254	Abcg8	17	85075642	85099673	-3.10748	1.67766e-25
ENSMUSG00000030223	Ptpro	6	137200820	137413150	-2.79582	1.43008e-58
ENSMUSG00000055805	Fmnl1	11	103032421	103060215	-2.7928	1.49164e-44
ENSMUSG00000033855	Ston1	17	88997024	89061926	-2.76216	1.05954e-101
ENSMUSG00000087092	4930511A02Rik	12	11445039	11451618	-2.76067	8.26475e-55
ENSMUSG00000091721	Gm5549	3	132297689	132307595	-2.37343	7.94986e-07
ENSMUSG00000086135	1700001J04Rik	11	114046753	114048091	-2.23341	5.1703e-07
ENSMUSG00000022849	Hspbap1	16	35770472	35828532	-2.20636	7.4727e-81
ENSMUSG00000076612	Ighg2c	12	114523536	114527141	-2.17829	0.000213324
ENSMUSG00000005952	Trpv1	11	73047794	73074744	-2.14595	5.50959e-22
ENSMUSG00000021280	1200009I06Rik	12	112655228	112669393	-2.11851	1.32837e-14
ENSMUSG00000055978	Fut2	7	52903965	52921764	-2.10454	1.71295e-06
ENSMUSG00000031805	Jak3	8	74200195	74214474	-2.09196	3.052e-29
ENSMUSG00000001076	C1ql4	15	98915117	98918248	-2.03096	0.000618045
ENSMUSG00000034427	Myo15b	11	115722926	115753917	-2.01259	6.67641e-32
ENSMUSG00000091813	Ces2h	8	107538350	107544310	-2.00895	2.82106e-08
ENSMUSG00000086257	4930548K13Rik	4	26562967	26632596	-1.9642	3.53501e-05
ENSMUSG00000043192	Gm1840	8	5639584	5640996	-1.94094	1.23684e-15
ENSMUSG00000019936	Epyc	10	97106702	97145088	-1.93158	2.93352e-77
ENSMUSG00000079654	Prrt4	6	29119232	29129584	-1.89384	4.36637e-05
ENSMUSG00000019893	Ros1	10	51765527	51915050	-1.8639	2.05926e-16
ENSMUSG00000001566	Mnx1	5	29799578	29805059	-1.84038	0.000197802
ENSMUSG00000089796	Gm16575	15	79570004	79572228	-1.83044	0.000726558
ENSMUSG00000020377	Ltc4s	11	50049971	50052118	-1.79598	2.11017e-13
ENSMUSG00000004105	Angptl2	2	33071589	33103237	-1.77015	2.92679e-17
ENSMUSG00000058056	Palld	8	63992043	64381487	-1.73762	5.61773e-18
ENSMUSG00000025450	Gm9752	13	120262611	120265568	-1.71612	0.00650515
ENSMUSG00000035104	Fam176a	6	81991037	82043093	-1.71466	4.81889e-05
ENSMUSG00000030996	Art1	7	109250257	109259662	-1.60407	1.76179e-26
ENSMUSG00000067242	Lgi1	19	38339272	38383429	-1.59992	0.00275432
ENSMUSG00000009097	Tbx1	16	18581806	18588113	-1.58729	2.74204e-18
ENSMUSG00000067813	Xkr9	1	13658852	13691804	-1.56906	0.000545435
ENSMUSG00000048217	Nags	11	102006827	102010791	-1.56438	2.85321e-12
ENSMUSG00000079510	Mdga2	12	67571623	67572045	-1.54942	7.43595e-06
ENSMUSG00000047730	Fcgbp	7	28856255	28905881	-1.54823	8.16972e-06
ENSMUSG00000020591	Ntsr2	12	16660276	16667042	-1.5475	0.00548495
ENSMUSG00000037336	Mfsd2b	12	4869246	4881165	-1.52315	3.07758e-09
ENSMUSG00000038009	Dnajc22	15	98923601	98935168	-1.51965	0.00020888
ENSMUSG00000086786	Gm15908	13	34744792	34758643	-1.51199	3.98646e-61
ENSMUSG00000056797	Gm4889	8	35390964	35391407	-1.51114	0.00871673
ENSMUSG00000034552	Zswim2	2	83755236	83781385	-1.50528	2.47835e-125
ENSMUSG00000033615	Cplx1	5	108947573	108979043	-1.48157	0.00116177
ENSMUSG00000087465	Gm13905	2	101712332	101723413	-1.4558	0.000422627
ENSMUSG00000044375	BC027072	17	72092897	72102225	-1.45139	2.41244e-16
ENSMUSG00000022237	Ankrd33b	15	31221234	31297514	-1.44906	1.01058e-05
ENSMUSG00000029360	Gm9754	5	118515369	118519719	-1.44353	0.00375587
ENSMUSG00000085147	Gm12609	4	89048648	89066571	-1.43297	0.009459
ENSMUSG00000086296	D030055H07Rik	9	106051018	106062532	-1.43146	0.000141118
ENSMUSG00000049538	Adamts16	13	70866680	70980689	-1.42939	0.00151428
ENSMUSG00000086764	4930527A07Rik	2	105316658	105317514	-1.42243	0.000827632
ENSMUSG00000040495	Chrm4	2	91762346	91769986	-1.40025	1.50947e-15
ENSMUSG00000020357	Flt4	11	49422765	49466241	-1.37919	5.55712e-24
ENSMUSG00000085106	Gm16000	3	80841330	80844359	-1.37084	0.00143636
ENSMUSG00000034471	Caskin2	11	115660497	115674953	-1.36778	2.53378e-14
ENSMUSG00000047986	Palm3	8	86545370	86554194	-1.36619	0.000126553
ENSMUSG00000090586	Gm17260	13	41455340	41466277	-1.36218	1.51929e-05
ENSMUSG00000021175	Cdca7l	12	119042762	119117179	-1.35764	2.39598e-26
ENSMUSG00000020017	Hal	10	92951513	92982049	-1.34492	0.000341832
ENSMUSG00000026961	Lrrc26	2	25145435	25146700	-1.34156	0.000113803
ENSMUSG00000024851	Pitpnm1	19	4099998	4113965	-1.3314	4.07667e-36
ENSMUSG00000035576	L3mbtl1	2	162769201	162800258	-1.32948	5.92857e-07
ENSMUSG00000084996	Gm11419	11	81798908	81802271	-1.32049	1.31294e-14
ENSMUSG00000086594	4930505H01Rik	17	59135674	59164404	-1.31881	6.30685e-14
ENSMUSG00000048065	Cyb5r2	7	114891969	114901510	-1.31513	1.78761e-20
ENSMUSG00000021278	Amn	12	112509322	112514637	-1.29391	1.64248e-14
ENSMUSG00000010175	Prox1	1	191941917	191994559	-1.28162	5.84749e-11
ENSMUSG00000091603	Gm17346	9	34396111	34396889	-1.28039	3.51174e-10
ENSMUSG00000061186	Sfmbt2	2	10292137	10516880	-1.26766	4.41657e-47
ENSMUSG00000086516	4930461G14Rik	9	58302980	58317430	-1.25307	9.99989e-30
ENSMUSG00000036938	Try5	6	41261232	41266840	-1.24599	1.86463e-06
ENSMUSG00000042250	Pglyrp4	3	90530828	90545439	-1.24419	6.28792e-05
ENSMUSG00000086529	4930471I20Rik	2	155372776	155382666	-1.23469	0.0057108
ENSMUSG00000079053	Gm14010	2	128249390	128250301	-1.22526	0.000156611
ENSMUSG00000031543	Ank1	8	24085316	24260969	-1.22505	7.02982e-06
ENSMUSG00000051198	4930548G14Rik	15	46457002	46457319	-1.21858	2.21385e-06
ENSMUSG00000021411	1300014I06Rik	13	34719709	34744550	-1.21666	1.9089e-15
ENSMUSG00000036231	Agr3	12	36652207	36676323	-1.19679	7.22313e-07
ENSMUSG00000089968	4921518J05Rik	15	99258132	99265744	-1.19559	0.00211002
ENSMUSG00000085548	Gm11753	11	119045267	119045830	-1.19106	6.99152e-06
ENSMUSG00000084757	1700057H15Rik	4	124091659	124163202	-1.18611	0.000808749
ENSMUSG00000038296	Galntl4	7	118615175	118923491	-1.18341	2.66197e-06
ENSMUSG00000006587	Snai3	8	124978106	124984592	-1.18126	0.000220866
ENSMUSG00000086645	Gm15743	16	31427962	31428377	-1.17684	8.4528e-06
ENSMUSG00000030513	Pcsk6	7	73006620	73195226	-1.17252	7.96064e-08
ENSMUSG00000006575	Rundc3a	11	102254717	102263869	-1.17104	2.04182e-37
ENSMUSG00000034040	Wbscr17	5	131347952	131783948	-1.16594	2.61826e-10
ENSMUSG00000036744	Olfr701	7	113957643	113964223	-1.16347	6.09878e-31
ENSMUSG00000034595	Ppp1r18	17	36002538	36012541	-1.15928	1.39466e-16
ENSMUSG00000038048	Cntnap5c	17	57908993	58549765	-1.15735	5.42685e-09
ENSMUSG00000087311	Gm16988	10	37057292	37099458	-1.15729	0.00820814
ENSMUSG00000059412	Fxyd2	9	45207957	45218361	-1.15134	1.31781e-22
ENSMUSG00000020638	Cmpk2	12	27154069	27164700	-1.15085	1.32382e-12
ENSMUSG00000005892	Trh	6	92192055	92194644	-1.15021	1.2185e-06
ENSMUSG00000044034	Npb	11	120469791	120470407	-1.14951	1.55264e-06
ENSMUSG00000085327	Gm16104	10	80872320	80874324	-1.13999	2.0101e-05
ENSMUSG00000000159	Igsf5	16	96583275	96747187	-1.13664	0.000520673
ENSMUSG00000086129	Gm13558	2	58558180	58587807	-1.13113	0.00307059
ENSMUSG00000089645	Gm5766	16	4229230	4231206	-1.12571	9.36548e-14
ENSMUSG00000028246	6230409E13Rik	4	21858476	21923986	-1.11408	1.13956e-06
ENSMUSG00000022738	Gsc2	16	17913207	17915152	-1.11275	8.34594e-08
ENSMUSG00000006221	Hspb7	4	140976694	140981226	-1.10833	8.71962e-16
ENSMUSG00000033233	Trim45	3	100726125	100740848	-1.10388	7.42083e-43
ENSMUSG00000087184	Gm11650	11	107655180	107657296	-1.10316	2.29349e-06
ENSMUSG00000046598	Bdh1	16	31422366	31458987	-1.09866	4.31877e-10
ENSMUSG00000039717	Ralyl	3	13776848	14182287	-1.09525	0.00293276
ENSMUSG00000000861	Bcl11a	11	23978056	24074123	-1.09393	1.7375e-15
ENSMUSG00000021365	Nedd9	13	41405285	41582689	-1.08097	1.67954e-14
ENSMUSG00000004415	Emid2	5	137217629	137359079	-1.07391	3.70837e-09
ENSMUSG00000086272	BC039966	4	153321742	153324612	-1.07234	2.68299e-07
ENSMUSG00000038246	Fam50b	13	34826719	34839482	-1.06894	2.58798e-54
ENSMUSG00000063765	Chadl	15	81508726	81527717	-1.06776	3.44581e-07
ENSMUSG00000017204	Gsdma	11	98525665	98539022	-1.06185	3.80227e-11
ENSMUSG00000074813	Gm14005	2	128021729	128255085	-1.05992	0.0032596
ENSMUSG00000033688	1300017J02Rik	9	103152852	103207412	-1.05924	5.65762e-21
ENSMUSG00000086976	Gm12316	11	70424714	70426713	-1.04854	0.00283414
ENSMUSG00000049576	Zfa	10	52262124	52265545	-1.04286	7.14557e-07
ENSMUSG00000059277	R74862	7	150207689	150239591	-1.04183	8.42976e-06
ENSMUSG00000030093	Wnt7a	6	91313975	91361357	-1.03137	0.00586776
ENSMUSG00000087452	Gm11998	11	11457424	11479463	-1.03128	0.00248314
ENSMUSG00000049409	Prokr1	6	87528587	87540695	-1.02797	0.000338931
ENSMUSG00000033707	Lrrc24	15	76545706	76552603	-1.02747	2.54048e-09
ENSMUSG00000041729	Coro2b	9	62267299	62384851	-1.0261	0.00849808
ENSMUSG00000017400	Stac2	11	97897937	97914776	-1.02382	0.00248061
ENSMUSG00000025064	Col17a1	19	47720834	47766584	-1.02345	9.1048e-06
ENSMUSG00000073418	C4b	17	34865325	34880827	-1.01943	3.49735e-24
ENSMUSG00000044164	Rnf182	13	43711079	43766314	-1.01498	0.00616452
ENSMUSG00000064141	Zfp69	4	120602742	120624304	-1.00963	0.000206125
ENSMUSG00000069720	4930572O03Rik	5	15158104	15162877	-1.00559	1.16332e-06
ENSMUSG00000041117	Ccdc8	7	17578057	17582864	1.0019	6.70017e-05
ENSMUSG00000090219	4930516K23Rik	7	111147314	111285919	1.00294	0.00908663
ENSMUSG00000051065	1600021P15Rik	16	28826262	28929784	1.00443	0.000433747
ENSMUSG00000026430	Rassf5	1	133072987	133141835	1.00714	0.00582229
ENSMUSG00000029608	Rph3a	5	121390511	121459527	1.01077	0.000116172
ENSMUSG00000087056	Gm14004	2	124950092	124960063	1.01217	0.00339596
ENSMUSG00000073716	Gm13241	4	145721928	145722710	1.01399	0.00148264
ENSMUSG00000050936	Hist2h2bb	3	96073644	96082924	1.01677	1.46553e-09
ENSMUSG00000059689	Zfp637	6	117791198	117795974	1.01687	1.60798e-06
ENSMUSG00000017057	Il13ra1	X	33652105	33711254	1.02025	2.0216e-05
ENSMUSG00000007872	Id3	4	135699412	135701670	1.02549	0.000591718
ENSMUSG00000015340	Cybb	X	9012378	9064897	1.02748	0.00118957
ENSMUSG00000027820	Mme	3	63099794	63186153	1.02918	3.40269e-08
ENSMUSG00000022894	Adamts5	16	85858415	85901370	1.02956	0.00828105
ENSMUSG00000090124	Ugt1a7c	1	89991637	90116577	1.03286	0.00177416
ENSMUSG00000004707	Ly9	1	173518755	173537541	1.0353	1.06698e-09
ENSMUSG00000028479	Gne	4	44046947	44097049	1.03798	0.000118326
ENSMUSG00000066090	Insl5	4	102690477	102699447	1.0383	4.47153e-05
ENSMUSG00000007827	Ankrd26	6	118452582	118512274	1.04017	2.20871e-10
ENSMUSG00000062980	A430107O13Rik	6	21935916	22206404	1.04122	1.33968e-06
ENSMUSG00000031825	Crispld2	8	122516338	122576693	1.04357	2.2507e-07
ENSMUSG00000041261	Car8	4	8070514	8166188	1.04581	0.0030105
ENSMUSG00000004558	Ndrg2	14	52524946	52533163	1.04699	1.32382e-12
ENSMUSG00000029661	Col1a2	6	4454814	4491543	1.05333	0.000233135
ENSMUSG00000051367	Six1	12	74137916	74154874	1.05451	1.11343e-07
ENSMUSG00000042436	Mfap4	11	61298933	61302402	1.05626	0.00281345
ENSMUSG00000021876	Rnase4	14	51710752	51725826	1.05713	0.000120814
ENSMUSG00000055639	Dach1	14	98186066	98568984	1.0602	3.77553e-06
ENSMUSG00000091006	Vmn2r69	7	92554886	92564186	1.06187	0.000130262
ENSMUSG00000024678	Ms4a4d	19	11611291	11632957	1.06192	0.00304979
ENSMUSG00000006344	Ggt5	10	75052126	75079713	1.06585	0.007085
ENSMUSG00000024131	Slc3a1	17	85427687	85463583	1.06728	0.000126359
ENSMUSG00000021390	Ogn	13	49703440	49719869	1.06865	0.00293441
ENSMUSG00000038642	Ctss	3	95330708	95360325	1.06996	5.39275e-05
ENSMUSG00000036594	H2-Aa	17	34406276	34424772	1.0711	3.1389e-09
ENSMUSG00000021268	Meg3	12	110779211	110809936	1.07622	0.00231103
ENSMUSG00000054986	Sec14l3	11	3964844	3977739	1.07838	6.53117e-08
ENSMUSG00000078954	Arhgap8	15	84550482	84602637	1.07926	3.40268e-07
ENSMUSG00000016494	Cd34	1	196765015	196787486	1.07996	5.17414e-10
ENSMUSG00000046971	Pla2g4f	2	120125693	120139901	1.08208	0.00430612
ENSMUSG00000031103	Elf4	X	45764223	45816309	1.08234	1.92457e-07
ENSMUSG00000031375	Bgn	X	70728941	70741272	1.08637	4.30006e-07
ENSMUSG00000031659	Adcy7	8	90796302	90853861	1.08767	7.50396e-12
ENSMUSG00000001663	Gstt1	10	75246558	75261329	1.08821	0.00409123
ENSMUSG00000056737	Capg	6	72494385	72512977	1.09069	0.000340898
ENSMUSG00000022665	Ccdc80	16	45093515	45128037	1.09292	0.000199617
ENSMUSG00000058897	Col25a1	3	129883809	130302795	1.09302	1.18831e-08
ENSMUSG00000022715	Cldn26	16	8409369	8425229	1.09605	0.00280861
ENSMUSG00000045680	Tcf21	10	22537085	22539934	1.09805	0.00175392
ENSMUSG00000084971	4930579D09Rik	6	143482485	143484028	1.10045	1.83546e-17
ENSMUSG00000035226	Rims4	2	163685487	163744419	1.11058	2.0375e-06
ENSMUSG00000052957	Gas1	13	60275766	60278726	1.11119	0.00548495
ENSMUSG00000060962	Dmkn	7	31548775	31566085	1.11245	6.29695e-10
ENSMUSG00000039004	Bmp6	13	38436995	38592183	1.11393	1.86131e-07
ENSMUSG00000070803	Cited4	4	120339168	120340425	1.11719	6.79591e-15
ENSMUSG00000032014	Oaf	9	43029361	43047899	1.11795	0.00588899
ENSMUSG00000031273	Col4a6	X	137599946	137908619	1.12155	1.80963e-14
ENSMUSG00000030579	Tyrobp	7	31198807	31202596	1.12798	0.0038852
ENSMUSG00000032894	1700031F05Rik	X	100054526	100063310	1.12902	0.000318139
ENSMUSG00000031200	Mtcp1	X	72655783	72661927	1.13865	0.000712332
ENSMUSG00000049109	Themis	10	28388166	28603624	1.13938	0.000775091
ENSMUSG00000025877	Hk3	13	55107346	55122746	1.14027	6.42065e-06
ENSMUSG00000003279	Dlgap1	17	70318413	71170753	1.14304	6.17923e-08
ENSMUSG00000055409	Nell1	7	57230234	58120625	1.14531	4.03018e-08
ENSMUSG00000030834	Abcc6	7	53231750	53285672	1.14956	9.36962e-05
ENSMUSG00000039058	Ak5	3	152125779	152331104	1.15051	6.70723e-09
ENSMUSG00000054892	Txk	5	73087217	73144012	1.15311	0.00176011
ENSMUSG00000040170	Fmo2	1	164804448	164828857	1.15497	0.000549607
ENSMUSG00000016024	Lbp	2	158132229	158158588	1.15649	5.14663e-05
ENSMUSG00000053693	Mast1	8	87435802	87461258	1.15677	0.000203731
ENSMUSG00000074003	Gucy2d	7	105591931	105625802	1.15935	1.34719e-12
ENSMUSG00000010609	Psen2	1	182157135	182193569	1.16378	0.000164075
ENSMUSG00000007034	Slc44a4	17	35051411	35067381	1.1651	0.00865593
ENSMUSG00000038473	Nos1ap	1	172232799	172519992	1.16706	0.0011257
ENSMUSG00000032109	Nlrx1	9	44060796	44076682	1.17715	8.0122e-05
ENSMUSG00000056481	Cd248	19	5068078	5070637	1.17858	0.000795166
ENSMUSG00000072584	Gm7489	15	53716461	53718152	1.18342	7.68094e-05
ENSMUSG00000059022	Kcp	6	29423162	29457952	1.18707	0.000696415
ENSMUSG00000085171	D830026I12Rik	6	17147751	17160152	1.18737	0.000394269
ENSMUSG00000031119	Gpc4	X	49406198	49518429	1.1883	2.50854e-06
ENSMUSG00000029231	Pdgfra	5	75548316	75594229	1.18853	9.50889e-19
ENSMUSG00000041120	Nbl1	4	138638199	138648908	1.19223	0.000228618
ENSMUSG00000015709	Arnt2	7	91394791	91558469	1.19339	1.15108e-11
ENSMUSG00000061535	C1qtnf7	5	43906808	44010056	1.19653	0.00120059
ENSMUSG00000032609	Klhdc8b	9	108349989	108354708	1.20002	2.0168e-09
ENSMUSG00000068874	Selenbp1	3	94736978	94748680	1.20026	3.34615e-07
ENSMUSG00000053560	Ier2	8	87185230	87186751	1.20061	0.00301237
ENSMUSG00000009281	Rarres2	6	48519697	48522669	1.20259	0.000293865
ENSMUSG00000016498	Pdcd1lg2	19	29485409	29545647	1.20751	2.7187e-07
ENSMUSG00000028885	Smpdl3b	4	132288881	132313167	1.20857	0.000143708
ENSMUSG00000048078	Odz4	7	103319754	104059603	1.21247	3.05451e-25
ENSMUSG00000001025	S100a6	3	90416816	90418336	1.21261	1.56741e-06
ENSMUSG00000030220	Arhgdib	6	136872044	136890420	1.21518	0.000219936
ENSMUSG00000043631	Ecm2	13	49600179	49628158	1.21581	1.30735e-05
ENSMUSG00000064247	Plcxd1	5	110528988	110534972	1.23141	1.36749e-13
ENSMUSG00000018865	Sult4a1	15	83906527	83936184	1.23448	4.36637e-05
ENSMUSG00000000753	Serpinf1	11	75223271	75236203	1.2399	1.56846e-05
ENSMUSG00000036083	Slc17a3	13	23931303	23952583	1.24267	0.00880219
ENSMUSG00000033981	Gria2	3	80488858	80606713	1.24744	1.36928e-10
ENSMUSG00000074872	Ctxn2	2	124962428	124973575	1.24891	2.07816e-07
ENSMUSG00000018387	Shroom1	11	53270707	53281268	1.25056	7.41178e-06
ENSMUSG00000026170	Cyp27a1	1	74760148	74784464	1.25268	4.04742e-10
ENSMUSG00000025002	Cyp2c55	19	39081509	39117183	1.25271	0.00855093
ENSMUSG00000008136	Fhl2	1	43179919	43220806	1.26354	1.29231e-10
ENSMUSG00000038521	C1s	6	124480363	124586998	1.27086	2.51329e-11
ENSMUSG00000030525	Chrna7	7	70243578	70357455	1.2719	4.81911e-15
ENSMUSG00000026676	Ccdc3	2	5058822	5151924	1.27283	0.000637313
ENSMUSG00000086766	Gm15969	4	148287620	148288433	1.27648	0.00091409
ENSMUSG00000018919	Tm4sf5	11	70318746	70324680	1.27903	0.00730446
ENSMUSG00000015652	Steap1	5	5736317	5749326	1.27958	7.20216e-11
ENSMUSG00000028583	Pdpn	4	142857334	142889467	1.28015	0.000271675
ENSMUSG00000059546	Vmn1r40	6	89664197	89665129	1.28494	3.4464e-07
ENSMUSG00000023046	Igfbp6	15	101974793	101979942	1.29145	2.53466e-05
ENSMUSG00000018819	Lsp1	7	149646714	149680772	1.29204	4.4182e-05
ENSMUSG00000048387	Osr1	12	9581248	9588305	1.29541	0.00719659
ENSMUSG00000024610	Cd74	18	60963502	60972300	1.29657	0.000775091
ENSMUSG00000046440	Gm5564	5	138946066	138947174	1.29719	0.00848955
ENSMUSG00000033227	Wnt6	1	74818466	74831893	1.2996	7.29683e-10
ENSMUSG00000021032	Ngb	12	88438481	88443489	1.30955	1.70834e-12
ENSMUSG00000029096	Htra3	5	35994682	36022431	1.30965	8.56023e-10
ENSMUSG00000086337	Gm11535	11	96038865	96040114	1.31633	2.46325e-10
ENSMUSG00000069919	Hba-a1	11	32183511	32184465	1.32072	2.93841e-05
ENSMUSG00000091705	H2-Q2	17	35479187	35483707	1.3226	0.00806522
ENSMUSG00000022464	Slc38a4	15	96825254	96886387	1.32274	0.000718682
ENSMUSG00000025776	Crispld1	1	17717126	17756425	1.33198	1.0148e-18
ENSMUSG00000033208	S100b	10	75716598	75723904	1.34202	0.00666462
ENSMUSG00000074743	Thbd	2	148230207	148233924	1.35026	7.76852e-11
ENSMUSG00000038368	BC057079	4	87740533	88056915	1.35739	6.58972e-76
ENSMUSG00000031740	Mmp2	8	95351227	95377316	1.36228	0.00128454
ENSMUSG00000086596	Susd5	9	113966472	114007851	1.36297	4.71236e-30
ENSMUSG00000020601	Trib2	12	15798533	15823683	1.36685	7.51695e-07
ENSMUSG00000030780	BC017158	7	135414893	135441684	1.36759	8.66323e-18
ENSMUSG00000019889	Ptprk	10	27794626	28317203	1.36835	6.08063e-16
ENSMUSG00000060586	H2-Eb1	17	34442828	34453144	1.37354	5.56915e-18
ENSMUSG00000027966	Col11a1	3	113733458	113923636	1.38476	5.34941e-07
ENSMUSG00000015134	Aldh1a3	7	73535778	73572403	1.38877	1.37848e-06
ENSMUSG00000025202	Scd3	19	44277759	44318506	1.39293	6.43698e-15
ENSMUSG00000066516	Klk1b21	7	51357662	51361944	1.39354	0.000515745
ENSMUSG00000052504	Epha3	16	63543364	63863984	1.4025	2.15011e-15
ENSMUSG00000071984	Fndc1	17	7931434	8020167	1.40575	5.42166e-21
ENSMUSG00000041959	S100a10	3	93359002	93368565	1.40907	7.43776e-08
ENSMUSG00000073411	H2-D1	17	35399675	35404444	1.41093	2.39598e-26
ENSMUSG00000030707	Coro1a	7	133843287	133851301	1.4219	3.5306e-05
ENSMUSG00000020123	Avpr1a	10	121885555	121890509	1.42221	3.51034e-05
ENSMUSG00000055172	C1ra	6	124462423	124473458	1.42434	1.34996e-07
ENSMUSG00000051439	Cd14	18	36884728	36886390	1.43195	4.35168e-05
ENSMUSG00000078600	1700092K14Rik	11	114059572	114060513	1.43385	4.96243e-05
ENSMUSG00000042345	Ubash3a	17	31344818	31379147	1.43685	0.000287101
ENSMUSG00000000682	Cd52	4	133638363	133650997	1.44819	0.00016273
ENSMUSG00000069792	Gm11428	11	83517493	83519770	1.46201	0.00512867
ENSMUSG00000006522	Itih3	14	31721759	31736946	1.46264	1.57062e-06
ENSMUSG00000070985	Acnat1	4	49459977	49486784	1.46522	0.00420122
ENSMUSG00000085982	9530051G07Rik	X	149472172	149507458	1.47666	8.69293e-09
ENSMUSG00000023224	Serping1	2	84605544	84615601	1.47769	2.32447e-22
ENSMUSG00000017314	Mpp2	11	101918329	101949829	1.47933	2.73741e-07
ENSMUSG00000086376	1700071G01Rik	5	73548253	73549119	1.47995	8.7411e-06
ENSMUSG00000026043	Col3a1	1	45368383	45406551	1.49084	6.10961e-40
ENSMUSG00000020467	Efemp1	11	28753204	28826743	1.49181	7.08704e-08
ENSMUSG00000079644	Gm1110	9	26687152	26730666	1.50795	0.000834585
ENSMUSG00000043219	Hoxa6	6	52155430	52161355	1.51772	2.74873e-09
ENSMUSG00000051457	Spn	7	134275746	134281337	1.52103	0.000100963
ENSMUSG00000040950	Mgl2	11	69943831	69951052	1.52235	1.74756e-05
ENSMUSG00000026692	Fmo4	1	164724014	164744103	1.54069	0.00655706
ENSMUSG00000053729	Spinkl	18	44326012	44334727	1.54295	0.00671035
ENSMUSG00000030917	Tmem159	7	127245890	127264506	1.55174	4.22404e-20
ENSMUSG00000070385	Ampd1	3	102877937	102903637	1.55349	5.04713e-15
ENSMUSG00000040065	Pfpl	19	12502395	12506600	1.56305	0.009197
ENSMUSG00000091996	BC049352	9	44990090	45058103	1.57414	1.56741e-06
ENSMUSG00000089957	A830011K09Rik	6	138371626	138378113	1.59155	0.00233303
ENSMUSG00000041062	Mslnl	17	25872985	25885275	1.60132	8.84062e-06
ENSMUSG00000048521	Cxcr6	9	123715595	123720872	1.60484	0.00130133
ENSMUSG00000085081	A430071A18Rik	11	119682126	119695679	1.61712	3.17383e-05
ENSMUSG00000052305	Hbb-b1	7	110975048	110976610	1.63785	1.50012e-30
ENSMUSG00000019929	Dcn	10	96942245	96980777	1.64272	1.15454e-07
ENSMUSG00000015085	Entpd2	2	25251394	25256843	1.65425	4.09649e-06
ENSMUSG00000027394	Ttl	2	128891678	128922019	1.65693	1.209e-07
ENSMUSG00000074968	Ano3	2	110495358	110791080	1.66018	7.14872e-07
ENSMUSG00000063713	Klk1b24	7	51443606	51447822	1.66023	2.41448e-05
ENSMUSG00000029697	Fezf1	6	23195047	23198264	1.66959	0.0042565
ENSMUSG00000029189	Sel1l3	5	53498323	53604691	1.69364	3.76583e-31
ENSMUSG00000030218	Mgp	6	136820957	136824326	1.70332	1.86949e-12
ENSMUSG00000086164	Gm13029	4	139698788	139700548	1.71546	8.19987e-06
ENSMUSG00000059309	Hist1h3f	13	23635921	23636924	1.71916	1.4411e-29
ENSMUSG00000073940	Hbb-b2	7	110961038	110962510	1.71983	2.6197e-07
ENSMUSG00000046491	C1qtnf2	11	43287778	43305027	1.72586	4.44471e-10
ENSMUSG00000021091	Serpina3n	12	105644939	105652539	1.73854	2.55999e-05
ENSMUSG00000027750	Postn	3	54165031	54194961	1.74161	5.84791e-62
ENSMUSG00000050370	Ch25h	19	34548276	34549625	1.74459	0.00501954
ENSMUSG00000085707	Gm12212	11	53275881	53277115	1.74856	0.000299728
ENSMUSG00000001020	S100a4	3	90407692	90409967	1.75971	9.00903e-06
ENSMUSG00000013643	2210415F13Rik	11	58192545	58204230	1.77149	9.36505e-13
ENSMUSG00000032456	Nmnat3	9	98187854	98320946	1.78028	7.73041e-122
ENSMUSG00000050550	Gm11868	4	18771349	18772928	1.78243	9.0294e-05
ENSMUSG00000069806	Cacng7	7	3333055	3367810	1.79322	0.000135968
ENSMUSG00000030789	Itgax	7	135273061	135294171	1.80301	1.42372e-08
ENSMUSG00000059058	Gm15431	1	173641219	173641413	1.80341	0.00100399
ENSMUSG00000026879	Gsn	2	35111927	35163420	1.80676	6.4169e-17
ENSMUSG00000084844	Hoxb3os	11	96206795	96216005	1.80746	0.00330392
ENSMUSG00000047139	Cd24a	10	43298975	43304068	1.80988	7.45009e-63
ENSMUSG00000007038	Neu1	17	35068198	35072898	1.85168	2.97513e-18
ENSMUSG00000058628	Olfr875	9	37580222	37581225	1.85884	0.000626914
ENSMUSG00000074603	Gm10729	3	51497693	51499012	1.88424	0.000849016
ENSMUSG00000069917	Hba-a2	11	32196489	32197301	1.93687	1.87875e-05
ENSMUSG00000053702	Nebl	2	17265536	17653091	1.97296	1.76966e-18
ENSMUSG00000030630	Fah	7	91733669	91755232	1.97465	1.36272e-10
ENSMUSG00000073405	C920025E04Rik	17	36245531	36248633	1.97688	0.00127526
ENSMUSG00000085190	3010027C24Rik	18	83025286	83039996	1.97997	1.72396e-06
ENSMUSG00000084377	Gm15302	8	22470626	22473255	2.00444	0.000968464
ENSMUSG00000021250	Fos	12	86814840	86818223	2.00467	3.3577e-09
ENSMUSG00000000409	Lck	4	129225588	129250885	2.00497	2.5472e-18
ENSMUSG00000022123	Scel	14	103912558	104012563	2.10435	6.6534e-11
ENSMUSG00000060534	Dcc	18	71418392	72510723	2.10499	5.62032e-07
ENSMUSG00000001555	Fkbp10	11	100277011	100286138	2.12126	3.49527e-92
ENSMUSG00000090806	Vmn2r70	7	92707213	92717598	2.12387	0.000437992
ENSMUSG00000072476	Gm9008	6	76445472	76447778	2.12842	0.000430681
ENSMUSG00000083840	Gm15459	5	5781530	5783607	2.1387	6.38027e-05
ENSMUSG00000073403	Gm10499	17	36278703	36282868	2.1391	0.000383843
ENSMUSG00000083773	Gm13394	2	28788950	28790200	2.14684	0.000381182
ENSMUSG00000083556	Gm9043	X	92825171	92825705	2.15237	3.37361e-09
ENSMUSG00000090817	Gm4450	3	98249609	98260954	2.19187	4.56374e-07
ENSMUSG00000092365	BC023719	17	36169365	36254066	2.27781	9.96602e-05
ENSMUSG00000092444	Gm18733	17	35415121	35416359	2.32299	6.8332e-05
ENSMUSG00000074437	Defa-rs1	8	22465566	22466699	2.65852	3.68322e-06
ENSMUSG00000025461	Cd163l1	7	147404166	147417044	2.75235	5.92857e-07
ENSMUSG00000031142	Cacna1f	X	7184209	7212322	2.76629	5.61773e-18
ENSMUSG00000061330	Gm11361	13	28349496	28350006	2.77597	1.11112e-11
ENSMUSG00000057710	9630041A04Rik	9	101840811	101845549	2.87847	3.36286e-08
ENSMUSG00000055202	Zfp811	17	32934351	32937883	2.92797	6.68093e-18
ENSMUSG00000048365	Gm9825	6	7932358	7933386	2.98428	6.11352e-09
ENSMUSG00000037440	Vnn1	10	23614494	23625149	3.24763	1.84668e-09
ENSMUSG00000063350	Olfr874	9	37553721	37554727	3.28678	1.31305e-18
ENSMUSG00000048967	Yjefn3	8	72411687	72414866	3.30321	5.71639e-11
ENSMUSG00000038193	Hand2	8	59799780	59803314	3.71797	5.5272e-17
ENSMUSG00000083833	Gm13841	5	116251568	116252219	4.20002	4.98632e-19
ENSMUSG00000081684	Rps2-ps13	X	50251765	50252646	4.48922	2.11907e-22
ENSMUSG00000090877	Hspa1b	17	35093381	35096183	4.84882	1.61729e-68
ENSMUSG00000057657	Gm10260	13	98530042	98530587	5.02406	1.76252e-72
