# Supplementary material for: Dual role of histone variant H3.3B in spermatogenesis: positive regulation of piRNA transcription and implication in X-chromosome inactivation
Source: Nucleic Acids Res. 2022 Jun 29;50(13):7350–66. doi: 10.1093/nar/gkac541 (PMC9303386; doi:10.1093/nar/gkac541)
Supplement: gkac541_Supplemental_Files [file gkac541_supplemental_files.zip › SUP_TABLE_3.xlsx]

## Sheet: piRNAclusters
Chromosome name	Start position	End position	Meiosis-WT-rpkm	Meiosis-KO-rpkm	Post-meiosis-WT-rpkm	Post-meiosis-KO-rpkm	log2(Meiosis_WT/Meiosis_KO)	Adjusted p-value (Meiosis_WT vs Meiosis_KO)	log2(Post-meiosis_WT/Post-meiosis_KO)	Adjusted p-value (Post-meiosis_WT vs Post-meiosis_KO)	log2(Post-meiosis_WT/Meiosis_WT)	Adjusted p-value (Post-meiosis_WT vs Meiosis_WT)	log2(Post-meiosis_WT/Post-meiosis_KO)	Adjusted p-value (Post-meiosis_WT vs Post-meiosis_KO)	H3.3 enrichment in meiotic cells	H3.3 enrichment in post-meiotic cells
chr17	49247411	49255034	46.2147	39.9807	34.9683	30.8827	0.208553	0.000980122	0.178793	0.0051925	-0.401293	7.70477e-14	0.178793	0.0051925	4.90323	2.81818
chr19	5801022	5808025	30.6494	35.3358	23.4073	28.4529	-0.204601	0.00519868	-0.280899	2.87264e-05	-0.387852	1.50192e-10	-0.280899	2.87264e-05	6.04348	4.26087
chr6	127728022	127792044	30.0201	21.1245	1.60397	1.85866	0.505042	2.28793e-12	-0.211667	0.012323	-4.20975	0	-0.211667	0.012323	6.82566	3.23768
chr4	135177931	135190539	29.3692	24.4234	7.53385	6.45657	0.26509	0.000123494	0.221974	0.00223084	-1.95663	2.23255e-236	0.221974	0.00223084	4.31034	3.725
chr12	99617211	99694189	27.8803	19.2035	1.45996	1.84435	0.535627	7.70061e-13	-0.335587	3.08122e-05	-4.23739	0	-0.335587	3.08122e-05	6.64535	3.43465
chr4	57366241	57381877	27.5396	23.3335	3.49293	2.9417	0.23789	0.00656775	0.24661	0.00512952	-2.96597	0	0.24661	0.00512952	6.09524	2.32895
chr17	27419945	27507898	23.2722	21.0453	1.88514	2.01456	0.142065	0.81771	-0.0936176	0.893982	-3.54804	8.78984e-113	-0.0936176	0.893982	6.95213	2.8271
chr6	81843686	81861863	22.968	17.7327	2.64588	2.59543	0.371642	2.07415e-07	0.0275657	0.951485	-3.10627	0	0.0275657	0.951485	6.65517	2.39474
chr9	67536808	67610822	22.353	18.1883	1.54178	2.04068	0.296186	0.000295067	-0.402666	2.69902e-07	-3.84177	0	-0.402666	2.69902e-07	6.89503	3.51003
chr18	67187688	67247676	21.5077	15.0755	0.922948	1.1451	0.51083	3.63239e-14	-0.309809	3.85922e-05	-4.52628	0	-0.309809	3.85922e-05	6.95652	3.69663
chr14	24897222	24944164	19.9587	16.6055	1.57774	2.08196	0.264068	0.00300447	-0.398119	1.61945e-06	-3.64437	0	-0.398119	1.61945e-06	6.92558	3.216
chr7	80242891	80298909	19.431	12.6069	1.21013	1.30985	0.621638	2.57771e-18	-0.113481	0.319765	-3.98899	0	-0.113481	0.319765	6.33708	2.93455
chr10	66142750	66172563	18.7539	12.093	0.951297	0.941737	0.629969	4.07159e-16	0.0145061	0.983456	-4.2802	0	0.0145061	0.983456	8.20652	3.44643
chr7	77023892	77084909	18.5814	13.2605	0.845734	1.11213	0.484204	1.03315e-08	-0.39256	1.16785e-05	-4.43421	0	-0.39256	1.16785e-05	5.01024	2.5016
chr13	53488433	53503218	18.029	16.5369	6.45127	6.25894	0.123867	0.194587	0.0434686	0.849991	-1.478	1.96637e-128	0.0434686	0.849991	6.79592	2.71429
chr10	94132813	94143386	17.9115	15.787	3.77288	3.7429	0.181065	0.0561987	0.0111307	0.997881	-2.23759	8.54249e-223	0.0111307	0.997881	4.86667	3.36842
chr7	60158904	60173386	17.8938	16.2116	2.96161	2.88342	0.141519	0.227515	0.0387417	0.92472	-2.58234	3.07387e-268	0.0387417	0.92472	3.72857	1.77647
chr15	59076616	59135577	17.6685	13.4005	0.939134	1.12107	0.396869	3.18972e-06	-0.253888	0.00749254	-4.21245	0	-0.253888	0.00749254	6.22957	2.75166
chr14	20443223	20475249	17.5807	11.6857	1.07541	1.35464	0.586626	4.85463e-15	-0.331187	0.000108322	-4.01282	0	-0.331187	0.000108322	6.61654	3.18367
chr17	22647979	22658995	17.3374	9.54551	1.9086	1.64057	0.856248	2.83697e-28	0.216324	0.0418194	-3.16773	0	0.216324	0.0418194	2.85	1.18
chr1	127071408	127077593	17.1607	7.88099	1.77946	1.43213	1.11797	1.15273e-56	0.313315	0.00159112	-3.25206	0	0.313315	0.00159112	4.17391	1.51613
chr8	94709027	94726746	16.8201	14.7558	1.67643	1.75921	0.187854	0.0328832	-0.0685967	0.700035	-3.31285	0	-0.0685967	0.700035	5.50725	2.41379
chr4	93943695	94005537	16.059	10.3161	0.828479	1.12945	0.63556	8.39502e-17	-0.444477	7.16989e-08	-4.25696	0	-0.444477	7.16989e-08	5.0687	2.72908
chr5	150588623	150637186	15.9808	13.8487	0.777444	0.999421	0.205461	0.0435425	-0.360017	6.25429e-05	-4.33922	0	-0.360017	6.25429e-05	7.15642	2.82731
chr10	62113782	62156769	15.53	12.2601	0.836284	1.28438	0.339632	1.01805e-05	-0.615395	5.48844e-16	-4.19699	0	-0.615395	5.48844e-16	6.36325	4.50811
chr14	25240263	25252239	14.8301	11.7372	6.50098	5.18558	0.335634	5.50095e-05	0.324687	0.000118939	-1.18438	6.60559e-60	0.324687	0.000118939	5.02083	3.26667
chr5	113745088	113802021	14.373	10.7358	0.738551	0.830389	0.419237	1.14909e-08	-0.168305	0.0755712	-4.2653	0	-0.168305	0.0755712	8.06047	3.52734
chr7	80918891	80986915	13.9571	10.0805	0.805469	0.908774	0.467462	2.8921e-10	-0.173008	0.0674137	-4.09795	0	-0.173008	0.0674137	7.75667	3.52096
chr11	103281325	103314322	13.1594	10.253	0.635118	0.735782	0.358147	2.4153e-05	-0.210722	0.0443479	-4.35029	0	-0.210722	0.0443479	4.94805	3.15038
chr8	95931582	95950904	13.1539	10.622	1.43473	1.72771	0.306733	0.000189195	-0.26635	0.00301919	-3.18184	0	-0.26635	0.00301919	3.32967	1.67368
chr3	34767923	34780384	12.9559	10.2115	1.76774	1.86122	0.341667	2.75233e-06	-0.0735081	0.661986	-2.86165	0	-0.0735081	0.661986	4.43333	2.14493
chr15	74455465	74498338	12.0809	9.88895	0.70954	0.909357	0.287387	0.000777198	-0.355855	3.90391e-05	-4.07059	0	-0.355855	3.90391e-05	5.08261	2.67544
chr2	92376161	92453173	12.0674	9.12565	0.714028	0.963166	0.401347	2.34013e-07	-0.429826	6.93499e-08	-4.0616	0	-0.429826	6.93499e-08	6.07513	3.05432
chr10	75295756	75334766	11.7434	9.74908	0.736138	0.944787	0.267389	0.000416752	-0.357885	4.28094e-06	-3.98006	0	-0.357885	4.28094e-06	8.84868	3.46
chr10	85202747	85236772	11.0545	7.5402	0.523576	0.599248	0.549435	8.33512e-14	-0.193141	0.0585888	-4.37978	0	-0.193141	0.0585888	5.42857	2.64545
chr17	66513345	66582342	10.4959	8.18323	0.616297	0.735537	0.357539	2.99223e-06	-0.253832	0.00293365	-4.07305	0	-0.253832	0.00293365	5.18027	2.78755
chr6	85932997	85944790	9.18159	6.63416	0.995332	1.0359	0.466489	4.63375e-11	-0.0575004	0.831689	-3.19104	0	-0.0575004	0.831689	6.47727	2.86538
chr11	107851398	107863278	8.72589	7.33911	1.28185	1.23756	0.247836	0.004631	0.0505955	0.879192	-2.75301	1.31728e-295	0.0505955	0.879192	6.04651	3.08333
chr6	128390033	128403046	8.63438	6.5634	0.897737	0.984776	0.393522	2.38031e-07	-0.132229	0.311633	-3.2494	0	-0.132229	0.311633	4.78571	3.03636
chr8	112641903	112658428	8.22148	5.86417	1.03508	1.00488	0.485395	6.62163e-12	0.0430726	0.897589	-2.97638	0	0.0430726	0.897589	5.34247	2.65854
chr13	52209475	52219840	8.11478	6.23535	0.494465	0.620432	0.377305	3.79084e-05	-0.321338	0.010094	-4.00416	0	-0.321338	0.010094	3.96296	2.23729
chr2	150964822	150987765	8.04613	5.60114	1.01605	0.960082	0.519742	2.71508e-10	0.0822404	0.673744	-2.96876	0	0.0822404	0.673744	4.20513	1.44643
chr2	130410808	130418751	8.01857	8.03713	18.1991	17.5579	-0.00270066	1	0.0513377	0.881822	1.17583	1.09196e-45	0.0513377	0.881822	1.2093	0.875
chr7	134163552	134172532	7.92836	6.10902	3.75073	4.38258	0.375425	8.72765e-09	-0.223597	0.00255377	-1.07644	6.52566e-70	-0.223597	0.00255377	9.56	5.08571
chr4	123508324	123523271	7.47943	4.43919	0.664365	0.653485	0.750368	1.61511e-33	0.0223799	0.951485	-3.47977	0	0.0223799	0.951485	4.58491	2.5303
chr6	18792457	18800351	7.4491	6.90476	7.5408	8.67224	0.109475	0.411485	-0.200941	0.0222234	0.0170012	0.92747	-0.200941	0.0222234	6.6	3.1
chr1	94884792	94897498	7.30119	5.76277	0.589616	0.630147	0.338924	5.54269e-05	-0.0965009	0.640849	-3.61014	0	-0.0965009	0.640849	4.69014	2.92
chr3	20358922	20368880	7.20054	4.42102	1.2156	1.91766	0.699419	2.84562e-17	-0.652704	1.97198e-12	-2.55178	2.60532e-208	-0.652704	1.97198e-12	4.37037	2.06061
chr10	86022748	86058773	7.10195	3.44539	0.294877	0.279568	1.03818	6.87688e-43	0.0772241	0.747946	-4.5647	0	0.0772241	0.747946	4.23596	2.27273
chr15	78472431	78505452	6.88527	5.61042	0.750453	0.767242	0.293849	0.000263377	-0.0317323	0.951485	-3.18412	0	-0.0317323	0.951485	6.85535	2.9027
chr13	50998382	51012393	6.52237	4.28841	0.846035	0.779749	0.601108	2.86764e-13	0.116267	0.485934	-2.92964	5.09744e-280	0.116267	0.485934	3.51613	2.58333
chr2	127512779	127532611	6.40219	5.65694	0.288711	0.419785	0.177232	0.107635	-0.532369	6.20301e-07	-4.43828	0	-0.532369	6.20301e-07	5.53947	2.60417
chr14	25158224	25190557	6.21358	2.98291	0.464417	0.488783	1.05438	9.76882e-52	-0.0715822	0.728479	-3.72471	0	-0.0715822	0.728479	4.625	2.67769
chr5	137406442	137416793	5.91782	4.20262	0.550085	0.596722	0.490172	1.72546e-08	-0.115105	0.585156	-3.40282	0	-0.115105	0.585156	3.78182	2.44444
chr13	50603451	50616394	5.88652	4.24951	1.36206	1.27856	0.466976	1.9215e-08	0.0906947	0.618084	-2.10084	7.21396e-158	0.0906947	0.618084	4.80769	1.59459
chr19	37326542	37339468	5.86138	3.68893	2.80029	2.4614	0.665541	3.15641e-21	0.185159	0.0404622	-1.06146	1.59789e-54	0.185159	0.0404622	5.25455	3.42
chr1	57404853	57419606	5.76306	3.93918	1.39871	1.17	0.545516	5.98267e-11	0.257109	0.01248	-2.03068	3.53053e-144	0.257109	0.01248	3.40351	1.41176
chr14	45551789	45565696	5.75211	3.43452	0.507739	0.544728	0.737142	1.31405e-12	-0.0993254	0.738798	-3.47103	1.7259e-245	-0.0993254	0.738798	3.60417	1.8
chr5	144516993	144532897	5.67007	4.21182	1.13559	1.08191	0.426276	3.58422e-08	0.069849	0.736437	-2.30866	4.34905e-217	0.069849	0.736437	5.70909	2.70513
chr9	122709132	122717958	5.55298	4.92998	0.642814	0.737467	0.169033	0.225367	-0.194123	0.222092	-3.08464	2.59067e-223	-0.194123	0.222092	4.95122	3.57143
chr6	83533185	83541950	5.2841	4.2249	0.552522	0.676227	0.319779	0.00111557	-0.289079	0.0284932	-3.2322	1.00324e-258	-0.289079	0.0284932	4.61538	1.76316
chr8	28401472	28411502	4.67626	3.02504	0.645327	0.617387	0.624229	2.29088e-14	0.0623241	0.8726	-2.84	3.12664e-238	0.0623241	0.8726	3.47368	2.10714
chr15	79754519	79765326	4.38468	4.27733	0.312414	0.464303	0.034778	0.997872	-0.557983	5.24782e-06	-3.77559	0	-0.557983	5.24782e-06	8.26829	3.92857
chr11	108277396	108287325	4.36822	3.4037	1.42023	1.1912	0.356551	5.06323e-05	0.251593	0.0172862	-1.61201	1.6481e-90	0.251593	0.0172862	3.08333	2.78378
chr10	86060746	86091767	4.23925	1.86962	0.15599	0.142034	1.17368	8.16103e-46	0.136877	0.512139	-4.72762	0	0.136877	0.512139	5.01266	2.06931
chr2	151223752	151246336	4.14947	3.18064	0.537711	0.635526	0.381063	5.33439e-05	-0.238459	0.0434262	-2.92787	4.96226e-252	-0.238459	0.0434262	5.66667	1.9
chr10	83946762	83956768	4.04872	3.10039	0.89088	0.841496	0.380639	0.00138437	0.0829283	0.816763	-2.16245	7.34034e-97	0.0829283	0.816763	4.89286	2.78947
chr8	38163056	38171704	4.0015	2.36663	1.33168	1.02707	0.752634	3.15641e-21	0.372281	0.000176416	-1.57868	5.06563e-87	0.372281	0.000176416	2.76316	2.12903
chr2	151140992	151161765	3.90662	3.19246	0.583498	0.609015	0.289031	0.00229985	-0.0609267	0.852972	-2.72658	2.19616e-238	-0.0609267	0.852972	5.54545	1.34783
chr9	54053814	54113832	3.89534	2.26807	0.213229	0.218318	0.776074	1.25129e-22	-0.0329469	0.951485	-4.1676	0	-0.0329469	0.951485	7.04016	3.7803
chr3	20378018	20386923	3.87808	2.42246	0.625679	1.08098	0.672484	2.15328e-11	-0.77896	1.33855e-11	-2.60855	4.77909e-145	-0.77896	1.33855e-11	2.78947	1.33333
chr14	45378682	45411565	3.78324	2.16791	0.313518	0.390761	0.797932	7.56704e-20	-0.313653	0.00603095	-3.56844	0	-0.313653	0.00603095	8.95238	3.32812
chr2	119426759	119435745	3.67847	3.44221	1.65338	1.73433	0.0938987	0.690364	-0.0686867	0.813417	-1.14649	3.90379e-39	-0.0686867	0.813417	2.67647	1.86111
chr8	38152059	38159738	3.40397	2.22971	0.782126	0.739365	0.605958	2.09797e-10	0.0828324	0.798204	-2.10498	5.52654e-107	0.0828324	0.798204	2.8125	1.65385
chr6	87901995	87952024	3.13415	2.43234	0.203115	0.26646	0.363691	3.76474e-06	-0.388385	3.64297e-05	-3.92739	0	-0.388385	3.64297e-05	5.10185	2.765
chr4	61877035	61904052	3.07084	2.31865	0.403134	0.423282	0.402478	1.16724e-06	-0.0695035	0.78798	-2.91254	1.01448e-292	-0.0695035	0.78798	5.01587	2.75926
chr2	151071162	151092756	2.89518	2.33928	0.333132	0.376794	0.305099	0.00106274	-0.17413	0.220258	-3.09845	4.16404e-282	-0.17413	0.220258	3.93333	3.33333
chr15	79772436	79783407	2.53498	2.52134	0.208573	0.337116	0.00724206	1	-0.674786	1.20645e-06	-3.55976	4.59941e-221	-0.674786	1.20645e-06	4.49091	2.57895
chr13	51244331	51250380	2.44111	1.56594	0.139513	0.21918	0.629714	5.99647e-06	-0.613514	0.00723631	-4.0269	7.79262e-131	-0.613514	0.00723631	2.52941	1.84211
chr14	115438425	115448236	2.37414	2.70051	0.613231	0.936646	-0.18569	0.255555	-0.604093	9.82969e-07	-1.93422	3.49836e-73	-0.604093	9.82969e-07	4.03704	2.33333
chr1	174305170	174315928	2.33286	2.12697	4.03657	3.08152	0.134334	0.265742	0.387763	8.12084e-07	0.788049	5.39651e-28	0.387763	8.12084e-07	2.47059	1.91667
chr13	49981675	49992268	2.05172	1.32074	0.396364	0.405118	0.62871	7.48813e-10	-0.0308047	0.95155	-2.3506	2.51228e-111	-0.0308047	0.95155	2.73684	2.66667
chr10	22450870	22457828	1.98828	1.17649	0.624074	0.645917	0.748498	1.06807e-09	-0.0477554	0.951485	-1.65299	3.55428e-43	-0.0477554	0.951485	6.22222	2.47059
chr13	50393370	50413392	1.90469	1.06122	0.152545	0.181124	0.837303	1.02017e-20	-0.240674	0.155657	-3.60736	5.25585e-264	-0.240674	0.155657	2.35417	1.32143
chr17	50376595	50382330	1.87229	1.29874	0.553468	0.453782	0.523154	0.000269722	0.277911	0.192792	-1.73347	4.668e-39	0.277911	0.192792	3.9	1.6875
chr19	40852533	40859927	1.78593	1.44882	0.553577	0.772117	0.297165	0.0596742	-0.473165	0.00179394	-1.66958	1.12729e-41	-0.473165	0.00179394	2.08696	1.86957
chr5	135879871	135889891	1.63856	1.41937	1.38701	1.21586	0.203379	0.100156	0.188614	0.131731	-0.238824	0.0145749	0.188614	0.131731	2.07018	1.57143
chr8	13778118	13786025	1.56798	1.43554	1.35936	1.23769	0.123871	0.672285	0.135117	0.54678	-0.204062	0.132037	0.135117	0.54678	3.44118	2.53333
chr2	32084525	32093349	1.55725	1.43866	1.27655	1.29271	0.114889	0.609045	-0.0185749	0.979882	-0.284513	0.00602708	-0.0185749	0.979882	4.16129	3.15909
chr4	147428130	147435961	1.50348	1.53885	0.969929	1.07165	-0.0336834	1	-0.139857	0.494091	-0.624216	8.88529e-09	-0.139857	0.494091	5.04444	3.46512
chr10	39367811	39376407	1.46812	1.55425	1.59028	1.69218	-0.0844834	0.840306	-0.0881334	0.742619	0.113956	0.444138	-0.0881334	0.742619	2.02632	1.28571
chr7	39228023	39247033	1.39788	1.18588	1.02861	1.26063	0.234854	0.0190469	-0.292011	0.00178635	-0.440957	5.51883e-08	-0.292011	0.00178635	2.13514	2.29412
chr3	28756926	28763949	1.36906	0.861064	0.420458	0.393309	0.658587	2.32714e-06	0.098301	0.859013	-1.67619	9.89464e-36	0.098301	0.859013	1.92857	0.933333
chr1	36473874	36481787	1.30646	1.45481	2.61696	2.2939	-0.154848	0.412506	0.189618	0.16998	0.994911	4.91183e-24	0.189618	0.16998	2.35556	2.02439
chr3	51027924	51054916	1.27196	1.09095	1.15408	1.23267	0.219522	0.0312195	-0.0941705	0.545174	-0.139958	0.14388	-0.0941705	0.545174	2.20588	1.5619
chr5	115568030	115578774	1.26094	0.989684	0.0512862	0.0693009	0.344485	0.0176818	-0.3978	0.213116	-4.49006	6.80343e-141	-0.3978	0.213116	1.73214	2.09524
chr12	74414988	74420008	1.2151	1.11348	1.34917	1.4831	0.122079	0.757177	-0.134769	0.606101	0.147628	0.401919	-0.134769	0.606101	1.38462	0.75
chr7	132488558	132498541	1.18228	0.707392	0.144113	0.110402	0.72818	3.65186e-07	0.369919	0.151474	-2.97919	7.54926e-85	0.369919	0.151474	4.04082	2.34694
chr9	88509956	88523835	1.13286	0.438789	0.107014	0.0893144	1.3562	1.80208e-29	0.248751	0.39391	-3.34888	2.63301e-124	0.248751	0.39391	5.72727	1.86667
chr1	72268661	72277585	1.06334	1.03053	1.23697	1.15978	0.0410931	0.997872	0.0907039	0.793109	0.216315	0.118441	0.0907039	0.793109	3.93939	1.95455
chr7	48537473	48548397	1.04086	0.59131	0.284401	0.367306	0.803042	1.36396e-09	-0.359483	0.0455065	-1.84446	9.46587e-45	-0.359483	0.0455065	1.92857	1.24242
chr6	115753438	115779048	0.952253	0.962024	1.72423	1.44422	-0.0135076	1	0.254981	0.00140277	0.853168	4.9833e-35	0.254981	0.00140277	2.45263	1.64583
chr7	48289370	48304284	0.941151	0.70776	0.587867	0.639729	0.40562	0.000278819	-0.120479	0.549902	-0.673698	1.39419e-11	-0.120479	0.549902	1.80645	1.5
chr17	45572695	45581952	0.875936	1.05737	0.712969	0.855614	-0.271329	0.0715664	-0.259215	0.087941	-0.293838	0.0198514	-0.259215	0.087941	2.7027	1.42553
chr7	46472424	46481437	0.819096	0.820062	1.11517	1.25891	0.000857059	1	-0.173368	0.282953	0.43968	6.86363e-05	-0.173368	0.282953	2.07407	2.17391
chr15	88805431	88816151	0.792097	0.696554	0.106798	0.121974	0.177942	0.604493	-0.180415	0.703948	-2.81592	1.42803e-61	-0.180415	0.703948	3.16667	1.45833
chr1	188788030	188796895	0.750787	0.654265	0.578406	0.499647	0.19674	0.389952	0.207204	0.328101	-0.372194	0.00731588	0.207204	0.328101	3.825	2.33333
chr15	82681493	82689430	0.656566	0.724639	1.3577	1.21921	-0.138002	0.632462	0.155066	0.412324	1.03783	5.31269e-20	0.155066	0.412324	2.46667	1
chr18	64443690	64452139	0.623447	0.452953	0.200084	0.17643	0.452955	0.0274255	0.180278	0.689991	-1.5956	1.25759e-20	0.180278	0.689991	1.48889	1.40541
chr3	96044974	96053936	0.596493	0.598883	0.425656	0.359544	-0.00672384	1	0.239978	0.330961	-0.479775	0.00237314	0.239978	0.330961	8.77778	3.80769
chr2	126500751	126507740	0.549979	0.541828	0.511256	0.454295	0.0173689	1	0.168733	0.628962	-0.103328	0.739222	0.168733	0.628962	4.89474	3.2381
chr9	122925209	122931022	0.505821	0.515077	0.165518	0.213158	-0.0261747	1	-0.347088	0.330497	-1.55437	1.00623e-13	-0.347088	0.330497	5.28571	3.18182
chr11	6185004	6192980	0.479342	0.563537	0.909733	0.719592	-0.227784	0.551614	0.328975	0.176085	0.90055	2.92846e-07	0.328975	0.176085	2.71429	2.18519
chr13	50384374	50392400	0.478317	0.351424	0.0805199	0.0991522	0.424859	0.157305	-0.263731	0.643589	-2.44256	2.51112e-26	-0.263731	0.643589	2	1.25
chr13	49927388	49933398	0.464858	0.288507	0.209895	0.269381	0.657902	0.011589	-0.339948	0.356788	-1.10174	7.0559e-07	-0.339948	0.356788	1.53846	1.38095
chr11	61676886	61686525	0.442387	0.331425	0.249107	0.231263	0.406359	0.0708498	0.100536	0.897268	-0.812494	3.19762e-06	0.100536	0.897268	2.95556	2.57143
chr13	50942488	50951298	0.415028	0.380261	0.238485	0.212264	0.121062	0.886423	0.16462	0.716138	-0.779652	9.59614e-06	0.16462	0.716138	1.2	1
chr4	123565244	123576669	0.413554	0.291701	0.0942103	0.0804416	0.49057	0.0212236	0.219078	0.650225	-2.06942	1.92578e-28	0.219078	0.650225	3.05172	2.2549
chr12	3225109	3233959	0.413019	0.380392	0.421158	0.420259	0.113452	0.880974	0.00167744	1	0.0269379	0.962676	0.00167744	1	1.13636	1.17391
chr4	118890606	118901631	0.41052	0.354372	0.774982	0.552974	0.202572	0.502412	0.478241	0.00384178	0.90275	3.21622e-10	0.478241	0.00384178	2.54348	0.871429
chr4	150417180	150425837	0.400943	0.356251	0.156685	0.178812	0.166729	0.778678	-0.184789	0.712794	-1.31504	5.87885e-12	-0.184789	0.712794	3.81818	2.39535
chr6	113576369	113584981	0.395439	0.385478	1.14833	1.06687	0.0382162	1	0.103567	0.785374	1.51634	7.36577e-29	0.103567	0.785374	1.82051	1.85417
chr9	119341362	119356137	0.392086	0.482381	0.263119	0.310876	-0.297953	0.0870209	-0.236799	0.240795	-0.56781	3.23093e-05	-0.236799	0.240795	1.62319	1.35938
chr11	105888062	105899953	0.389142	0.37246	0.160146	0.161147	0.0606115	0.997872	-0.00883586	1	-1.25143	3.75645e-14	-0.00883586	1	2.45161	2
chr10	70841886	70849359	0.387306	0.294544	0.0748137	0.0728933	0.381822	0.262178	0.0284184	1	-2.25998	5.14076e-21	0.0284184	1	2.45714	2.02857
chr4	56876299	56895481	0.378072	0.325543	0.320428	0.361322	0.21197	0.262262	-0.172288	0.391358	-0.237496	0.0869553	-0.172288	0.391358	1.63291	1.28571
chr13	67802960	67812933	0.369871	0.328177	0.30209	0.348321	0.167714	0.718585	-0.19947	0.533564	-0.286616	0.152216	-0.19947	0.533564	1.08333	0.810811
chr10	85310757	85317774	0.367186	0.355806	0.531174	0.474817	0.0420141	1	0.156668	0.68706	0.521218	0.0032723	0.156668	0.68706	1.14815	0.611111
chr11	40511777	40520455	0.357882	0.274281	0.284364	0.239748	0.368425	0.168738	0.241009	0.483234	-0.323335	0.141291	0.241009	0.483234	1.78788	1.64516
chr6	86944254	86956998	0.34073	0.227215	0.172938	0.143874	0.566841	0.00852176	0.256732	0.450963	-0.954613	2.00104e-07	0.256732	0.450963	1.81967	1.55932
chr5	147543597	147552561	0.340096	0.242742	0.234854	0.214954	0.479937	0.0641884	0.125804	0.875084	-0.517017	0.0157178	0.125804	0.875084	3	1.14
chr17	27685945	27694969	0.335928	0.415849	0.0876472	0.13124	-0.301638	0.419122	-0.550404	0.0785013	-1.85759	1.09229e-16	-0.550404	0.0785013	5.21875	3.24324
chr15	82180442	82196456	0.332562	0.250505	0.0589353	0.0645163	0.401956	0.0597075	-0.11983	0.894662	-2.42378	1.36656e-39	-0.11983	0.894662	2.20548	2.7069
chr2	32987685	32995534	0.322633	0.280055	0.212356	0.187526	0.193837	0.741585	0.174322	0.759693	-0.584326	0.00676782	0.174322	0.759693	5.51613	2.40741
chr8	87374942	87380908	0.317285	0.227203	0.0726918	0.0607007	0.453544	0.268513	0.231203	0.82072	-1.98536	1.81533e-12	0.231203	0.82072	4.52941	3.28571
chr7	114362558	114369526	0.302847	0.261375	0.229609	0.31518	0.205487	0.723807	-0.443096	0.107771	-0.389111	0.108138	-0.443096	0.107771	1.63636	1.88889
chr9	27152046	27166438	0.297979	0.181713	0.306259	0.201442	0.704136	4.84194e-05	0.593914	0.000877442	0.0382631	0.918991	0.593914	0.000877442	0.531646	0.819672
chr15	100402432	100413405	0.295663	0.26368	0.187041	0.135524	0.161515	0.795164	0.449305	0.0772256	-0.642489	0.000813017	0.449305	0.0772256	5.57143	2.875
chr10	75498045	75508552	0.264914	0.227081	0.0142078	0.0215778	0.205434	0.833413	-0.425842	0.564101	-3.74942	5.19684e-32	-0.425842	0.564101	1	0.849057
chr12	60136990	60145640	0.264578	0.311408	0.206034	0.179894	-0.233875	0.636719	0.187639	0.734363	-0.35014	0.169445	0.187639	0.734363	3.04348	3.05263
chr12	112497219	112507218	0.26147	0.168334	0.458716	0.232371	0.62053	0.00275154	0.959225	1.02396e-07	0.792639	2.50671e-06	0.959225	1.02396e-07	1.3913	0.895833
chr4	11110148	11118159	0.261108	0.330236	0.214062	0.317957	-0.326184	0.371475	-0.548051	0.0377181	-0.278553	0.328739	-0.548051	0.0377181	1.7027	1.52941
chr16	4477014	4484814	0.258224	0.178571	0.0261635	0.0374547	0.500515	0.201296	-0.417578	0.545814	-2.99702	7.86914e-22	-0.417578	0.545814	1.02564	0.666667
chr1	95476323	95485603	0.249972	0.179613	0.108716	0.110622	0.459745	0.162402	-0.029779	1	-1.1528	1.26611e-06	-0.029779	1	1.70213	1.65
chr5	25191833	25201834	0.236488	0.175149	0.171752	0.158585	0.422169	0.141988	0.11117	0.906057	-0.445573	0.0520131	0.11117	0.906057	2.2037	1.38776
chr2	168132926	168141292	0.23055	0.374928	0.183886	0.221407	-0.670421	0.0343444	-0.248732	0.671839	-0.309663	0.375624	-0.248732	0.671839	1.52778	1.11429
chr7	82909948	82929897	0.222308	0.185956	0.198902	0.320149	0.249489	0.324196	-0.676324	3.35008e-05	-0.160431	0.469083	-0.676324	3.35008e-05	1.16667	1.03922
chr1	93295608	93306079	0.209667	0.165104	0.0187908	0.0316788	0.321036	0.613523	-0.594917	0.278105	-3.12127	2.55509e-22	-0.594917	0.278105	5.09804	3.39216
chr13	74579474	74584474	0.205829	0.17682	0.0986784	0.17681	0.194414	0.921757	-0.767376	0.0531386	-0.967535	0.00314157	-0.767376	0.0531386	0.866667	1.13333
chr10	85297783	85307760	0.203896	0.171064	0.0816842	0.113112	0.243672	0.698428	-0.442709	0.240795	-1.25789	3.66256e-07	-0.442709	0.240795	0.8	0.619048
chr6	54648803	54653811	0.197674	0.164269	0.502799	0.495755	0.257256	0.665777	0.0190403	1	1.29686	2.50133e-09	0.0190403	1	1.71429	0.578947
chr11	50750638	50759902	0.187263	0.18031	0.161904	0.166548	0.0532499	1	-0.0407113	0.981603	-0.201721	0.558691	-0.0407113	0.981603	3.91304	2.97561
chr13	58891450	58902000	0.175058	0.195074	0.0948353	0.0990841	-0.153522	0.904271	-0.0572972	0.961225	-0.84118	0.000533235	-0.0572972	0.961225	1.425	0.96
chr11	3206018	3223940	0.172772	0.153033	0.131245	0.124861	0.169319	0.777136	0.0667709	0.951485	-0.389774	0.0641078	0.0667709	0.951485	2.22951	1.33333
chr8	119726901	119742897	0.171521	0.128535	0.0883166	0.0692817	0.396662	0.21915	0.33045	0.391498	-0.926602	2.91584e-05	0.33045	0.391498	1.51852	2.03279
chr4	138928117	138937494	0.162076	0.182674	0.0902375	0.0761583	-0.171337	0.893854	0.226508	0.749718	-0.800096	0.00277363	0.226508	0.749718	2.66667	2.58621
chr3	87740198	87747346	0.161282	0.100359	0.0156012	0.0269636	0.628521	0.207292	-0.572906	0.436207	-2.86356	8.03415e-14	-0.572906	0.436207	1	0.813953
chr2	177259056	177266719	0.159072	0.161471	0.200776	0.201476	-0.0195759	1	-0.00505024	1	0.318106	0.300039	-0.00505024	1	0.3	0.333333
chr11	97924315	97938336	0.158807	0.151769	0.132538	0.129178	0.0669211	1	0.0398085	0.981314	-0.251227	0.394288	0.0398085	0.981314	3.62745	2.4
chr5	34512651	34523589	0.158496	0.177833	0.110006	0.120146	-0.168795	0.875992	-0.118931	0.92062	-0.501585	0.0577595	-0.118931	0.92062	3.41071	2.52542
chr11	101484332	101492950	0.15097	0.166301	0.0549646	0.0772157	-0.134186	0.979511	-0.444001	0.370937	-1.34654	4.57403e-06	-0.444001	0.370937	4.22581	2.45714
chr8	113655927	113666899	0.150907	0.183519	0.162173	0.234508	-0.275024	0.527527	-0.516801	0.0476188	0.0953824	0.863135	-0.516801	0.0476188	1.80952	1.47727
chr4	33102270	33112002	0.149694	0.16155	0.261343	0.257039	-0.105836	0.985951	0.0228091	1	0.779092	0.000364248	0.0228091	1	1.22	1.09524
chr10	80047845	80054697	0.148136	0.174769	0.220229	0.28269	-0.229124	0.798505	-0.345924	0.40008	0.536486	0.0630793	-0.345924	0.40008	5.82143	2.65854
chr4	126109247	126119254	0.146299	0.150333	0.0940889	0.0979223	-0.0460773	1	-0.051173	0.977899	-0.600944	0.0354248	-0.051173	0.977899	1.65217	1.02667
chr14	25259225	25268239	0.142311	0.178501	0.334959	0.291524	-0.312434	0.402408	0.195875	0.632643	1.19787	1.59539e-09	0.195875	0.632643	1	0.851852
chr1	72297586	72306554	0.139141	0.163688	0.118109	0.109324	-0.22069	0.864695	0.104999	0.951485	-0.222588	0.663051	0.104999	0.951485	2.25532	1.91304
chr4	45386888	45394878	0.138606	0.118844	0.0974934	0.137115	0.200522	0.888305	-0.454325	0.304289	-0.471633	0.171914	-0.454325	0.304289	2	1.54286
chr5	28739861	28745743	0.137052	0.147524	0.248803	0.218763	-0.10763	0.997872	0.176228	0.835936	0.811268	0.0031367	0.176228	0.835936	1.9697	1.2381
chr10	79751752	79760515	0.136461	0.110737	0.0350088	0.0399948	0.282265	0.774972	-0.155866	0.951249	-1.76734	9.81535e-08	-0.155866	0.951249	3.81579	2.14286
chr2	173524868	173533361	0.13292	0.142616	0.222446	0.196418	-0.0890743	0.997872	0.170162	0.811862	0.704099	0.00478922	0.170162	0.811862	2.08571	1.92308
chr12	55825988	55835008	0.13223	0.146305	0.231114	0.172684	-0.141594	0.93403	0.40332	0.207995	0.771607	0.00105001	0.40332	0.207995	1	4.66667
chr12	106724498	106732295	0.130651	0.0875239	0.0554096	0.0910057	0.537585	0.395318	-0.620983	0.256071	-1.08721	0.00441474	-0.620983	0.256071	0.528302	0.564516
chr11	101461315	101470322	0.124324	0.154709	0.16735	0.178114	-0.305226	0.655859	-0.0793624	0.951485	0.406364	0.238162	-0.0793624	0.951485	1.30952	1.43902
chr8	48800437	48806475	0.123175	0.108121	0.143748	0.109454	0.178571	0.97294	0.3587	0.627902	0.204423	0.768555	0.3587	0.627902	2.4	1.86364
chr4	124753275	124762254	0.120484	0.132117	0.062581	0.0844485	-0.133324	0.986107	-0.394804	0.450578	-0.873855	0.00450764	-0.394804	0.450578	2.25641	1.72
chr5	105023035	105032021	0.11902	0.101741	0.0961733	0.128296	0.208721	0.864695	-0.386156	0.402089	-0.28581	0.481627	-0.386156	0.402089	1.7037	1.3
chr12	80061044	80067569	0.117825	0.0998997	0.160931	0.121806	0.229691	0.871755	0.376569	0.485647	0.420751	0.27012	0.376569	0.485647	0.842105	1.36842
chr10	112361345	112367029	0.114128	0.117017	0.0400004	0.0427425	-0.0267932	1	-0.0751097	0.981694	-1.29574	0.00145498	-0.0751097	0.981694	5.78947	4.61111
chr14	55501133	55508818	0.113671	0.115164	0.173493	0.191066	-0.0151542	1	-0.135753	0.906237	0.572158	0.0557119	-0.135753	0.906237	2.34615	1.525
chr11	68712561	68721460	0.113435	0.120723	0.0709101	0.0649744	-0.0895956	1	0.120224	0.951485	-0.622771	0.0736064	0.120224	0.951485	3.75758	2.41667
chr6	119518133	119527444	0.11297	0.118108	0.209236	0.166034	-0.0526781	1	0.315717	0.465211	0.846924	0.00105076	0.315717	0.465211	1.52941	1.47917
chr16	33765162	33773034	0.112921	0.177	0.214619	0.242453	-0.622051	0.0538284	-0.171086	0.814761	0.881559	0.000496709	-0.171086	0.814761	2.34615	1.46512
chr12	55792994	55801995	0.107871	0.106689	0.135703	0.0950047	0.00326915	1	0.4825	0.226099	0.312467	0.409831	0.4825	0.226099	2.85294	1.9
chr2	129650967	129661462	0.106113	0.0859884	0.19758	0.162139	0.287673	0.613003	0.274861	0.517137	0.856955	0.000345658	0.274861	0.517137	2.36842	1.40323
chr17	32192946	32203957	0.105986	0.0873882	0.1416	0.112532	0.265159	0.706767	0.31241	0.494638	0.397013	0.197025	0.31241	0.494638	1.08475	1.01613
chr9	61756845	61766778	0.10589	0.119372	0.0432843	0.0791461	-0.167641	0.93591	-0.786945	0.0384906	-1.17934	0.000124437	-0.786945	0.0384906	2.94118	1.98246
chr4	3757387	3766124	0.101458	0.113236	0.120804	0.116742	-0.148111	0.968981	0.0464598	0.989652	0.234647	0.616061	0.0464598	0.989652	2.34375	1.875
chr17	66498020	66508346	0.0996053	0.0835803	0.0924697	0.0793266	0.238899	0.818193	0.206486	0.819074	-0.10198	0.913629	0.206486	0.819074	2.33333	1.47541
chr11	79500051	79515450	0.0938451	0.0945693	0.0365773	0.0520736	-0.0185641	1	-0.462844	0.333809	-1.25149	2.43712e-05	-0.462844	0.333809	1.89041	1.4023
chr17	24596945	24606966	0.0923688	0.101586	0.027501	0.0437302	-0.131858	0.997872	-0.579112	0.296462	-1.56029	7.53609e-06	-0.579112	0.296462	2.21053	2
chr11	74649512	74662519	0.0918789	0.0803113	0.110124	0.0984217	0.18159	0.911239	0.158575	0.884384	0.248559	0.548653	0.158575	0.884384	3.86	1.87179
chr2	26757559	26771524	0.0916761	0.0957892	0.0406966	0.0444548	-0.0691121	1	-0.10586	0.951485	-1.0759	0.000509615	-0.10586	0.951485	3.20968	1.86667
chr6	72297161	72303836	0.0867305	0.092991	0.225639	0.181604	-0.092442	1	0.296453	0.605213	1.28978	9.86459e-06	0.296453	0.605213	6.46154	3.34375
chr4	120561611	120570630	0.0817767	0.0570867	0.0314986	0.0386909	0.453725	0.62534	-0.226833	0.90103	-1.16361	0.00641551	-0.226833	0.90103	1.91111	1.06522
chr5	136674939	136686888	0.0805327	0.0802332	0.0510359	0.0606992	0.00390155	1	-0.218982	0.839855	-0.598924	0.0990417	-0.218982	0.839855	1.21622	1.34286
chr18	34926660	34936591	0.0798836	0.1038	0.0433683	0.0705309	-0.359496	0.616476	-0.630078	0.16845	-0.790587	0.0265649	-0.630078	0.16845	2.5	2.35556
chr2	163289751	163297680	0.0780345	0.0529471	0.0234409	0.0145846	0.474364	0.61868	0.496728	0.601473	-1.45744	0.00092667	0.496728	0.601473	1.5	1.2
chr6	128129043	128154783	0.074844	0.064242	0.0445777	0.0387395	0.208214	0.800403	0.187227	0.810251	-0.718458	0.00496523	0.187227	0.810251	4.16832	2.90361
chr17	34677994	34686951	0.0741315	0.0530407	0.0297842	0.0221408	0.406441	0.704338	0.340424	0.776979	-1.13085	0.00873909	0.340424	0.776979	0.931034	0.971429
chr9	3181471	3190804	0.0719343	0.0729193	0.186123	0.136949	-0.0175747	1	0.422086	0.291812	1.28932	2.56248e-06	0.422086	0.291812	2.81081	1.82143
chr1	135552580	135558527	0.0699474	0.0771156	0.107617	0.082728	-0.119855	1	0.336998	0.696913	0.550561	0.23012	0.336998	0.696913	2.81818	2.55556
chr1	72286702	72295564	0.0694632	0.0770313	0.0406321	0.0596941	-0.140873	0.997872	-0.478706	0.479061	-0.679231	0.120389	-0.478706	0.479061	2.44444	2.78261
chr7	149064000	149072883	0.0674512	0.0767312	0.117928	0.130811	-0.179511	0.952477	-0.141902	0.934399	0.739867	0.0316849	-0.141902	0.934399	2.07843	1.55319
chr6	110282034	110288987	0.0662475	0.105376	0.0800864	0.13145	-0.599483	0.248174	-0.650959	0.145785	0.239576	0.700989	-0.650959	0.145785	0.666667	0.619048
chr8	73416011	73424916	0.0662423	0.0768882	0.0244762	0.0401545	-0.193355	0.98689	-0.559074	0.47357	-1.17561	0.0102516	-0.559074	0.47357	2.66667	2.27273
chr10	82824792	82950704	0.0659671	0.0694231	0.0855016	0.129108	-0.0717279	0.934072	-0.588783	1.3099e-06	0.367893	0.00257397	-0.588783	1.3099e-06	0.817552	0.789082
chr7	50444405	50458367	0.0646649	0.0870919	0.0315319	0.0441374	-0.405708	0.505038	-0.435083	0.454317	-0.942691	0.00592253	-0.435083	0.454317	0.958333	1.225
chr13	66675967	66682847	0.0640166	0.0442974	0.0208516	0.0152602	0.423006	0.787682	0.320292	0.864153	-1.24641	0.0154761	0.320292	0.864153	0.888889	0.214286
chr11	97941540	97952181	0.0632665	0.0815984	0.0528768	0.0610584	-0.349318	0.664228	-0.189387	0.893612	-0.234444	0.695292	-0.189387	0.893612	1.90385	1.89362
chr2	119339739	119346445	0.0629358	0.0752484	0.0547631	0.0773732	-0.21923	0.942145	-0.430433	0.56112	-0.170529	0.860692	-0.430433	0.56112	1.96154	1.92
chr2	153089394	153099703	0.0624571	0.086503	0.0929846	0.105189	-0.44317	0.422467	-0.168871	0.891563	0.529549	0.138842	-0.168871	0.891563	0.847826	0.916667
chr9	106586332	106597190	0.0610441	0.0680013	0.0470633	0.0516168	-0.149224	0.996269	-0.125852	0.951485	-0.339763	0.510262	-0.125852	0.951485	1.87037	1.9434
chr7	132466520	132481237	0.0608549	0.0652813	0.0980206	0.0942921	-0.0976268	0.997872	0.0507273	0.974368	0.647959	0.0211865	0.0507273	0.974368	4.66667	3.04615
chr8	42003360	42009589	0.0597844	0.0461315	0.0387298	0.0377814	0.310509	0.89672	0.0322819	1	-0.514858	0.407236	0.0322819	1	0.941176	0.958333
chr1	163538277	163545053	0.0596634	0.0690474	0.0325846	0.0279199	-0.187792	0.996269	0.183911	0.951485	-0.71293	0.178082	0.183911	0.951485	0.75	1.5
chr4	131771937	131780896	0.0590019	0.064259	0.0562225	0.0503859	-0.102778	1	0.133387	0.951485	-0.0684314	0.954284	0.133387	0.951485	0.952381	1.34146
chr6	115788227	115794948	0.0584286	0.0586595	0.115012	0.103538	-0.0171281	1	0.141497	0.951485	0.870189	0.0309368	0.141497	0.951485	1.93333	0.969697
chr15	102107444	102128396	0.0580637	0.0378519	0.0152692	0.0151056	0.565534	0.242834	0.0217109	1	-1.74155	2.05248e-07	0.0217109	1	1.88636	2.21795
chr7	87382212	87389904	0.0553434	0.0529091	0.0855503	0.0876982	0.0689164	1	-0.0318987	1	0.557861	0.196158	-0.0318987	1	1.27586	0.926829
chr9	96076576	96088408	0.0550403	0.0716845	0.0717537	0.0880483	-0.345302	0.658081	-0.273705	0.715308	0.355873	0.419098	-0.273705	0.715308	1.16667	1.16071
chr7	28299048	28308003	0.0539049	0.0652536	0.189248	0.184642	-0.228096	0.863729	0.031515	1	1.6888	1.24808e-09	0.031515	1	1.26	1.63636
chr15	89378487	89392268	0.0536087	0.0499753	0.0811583	0.0751542	0.0948379	1	0.10887	0.951485	0.559943	0.101248	0.10887	0.951485	1.96296	1.18182
chr8	129467903	129475711	0.0535852	0.0497661	0.0472455	0.0641144	0.0959332	1	-0.388392	0.649401	-0.16145	0.8838	-0.388392	0.649401	3.08	2.75
chr2	177291721	177300723	0.0533485	0.0525365	0.0430678	0.0530187	0.0240324	1	-0.260879	0.833594	-0.269946	0.686445	-0.260879	0.833594	0.285714	0.363636
chr5	113512041	113520211	0.0528628	0.0825508	0.00981234	0.00999499	-0.582727	0.454021	-0.00434288	1	-1.85908	6.68363e-05	-0.00434288	1	1.65	0.906977
chr6	39085006	39094011	0.0523753	0.0521889	0.0547909	0.0589714	-0.00859577	1	-0.0920387	0.955305	0.053791	0.984387	-0.0920387	0.955305	1.88636	1.83333
chr1	135024600	135039458	0.0521939	0.0590174	0.0873637	0.0714476	-0.16436	0.938564	0.274574	0.626176	0.696803	0.0166376	0.274574	0.626176	2.38356	2.71698
chr11	101515330	101524338	0.0520274	0.0450695	0.0202183	0.0237046	0.166667	0.997872	-0.16925	0.951485	-1.09698	0.021956	-0.16925	0.951485	4.8125	3.4375
chr1	134357582	134365567	0.0517	0.0630093	0.0340452	0.0581834	-0.248857	0.924883	-0.656662	0.276766	-0.512462	0.336467	-0.656662	0.276766	1.67647	1.64706
chr7	28972022	28984946	0.0512767	0.0509528	0.0237495	0.0225265	0.0137401	1	0.0579188	1	-0.96519	0.0249576	0.0579188	1	3.78571	1.78947
chr9	44443787	44451107	0.0496219	0.0460306	0.0452956	0.0586189	0.0959468	1	-0.317261	0.780664	-0.111647	0.914838	-0.317261	0.780664	4.10526	3.20833
chr17	24308983	24318895	0.0495685	0.0515266	0.0508011	0.0534217	-0.0415806	1	-0.0622831	0.986243	0.0368253	1	-0.0622831	0.986243	1.08333	1.24074
chr10	69448832	69457691	0.049297	0.0519479	0.0201542	0.0345232	-0.0723914	1	-0.606335	0.415668	-1.04678	0.0271896	-0.606335	0.415668	0.528302	0.622222
chr2	180449770	180458650	0.0487755	0.0286737	0.0636153	0.0348985	0.652704	0.333602	0.748313	0.176808	0.336729	0.589456	0.748313	0.176808	2.96429	2.11765
chr3	95959924	95964946	0.0485474	0.0583379	0.086176	0.090088	-0.213055	0.980306	-0.0481579	1	0.693212	0.173273	-0.0481579	1	4.52632	3.9
chr17	71146419	71153323	0.0475543	0.0554683	0.0391368	0.10814	-0.18051	0.997872	-1.23724	0.00997037	-0.219067	0.811504	-1.23724	0.00997037	0.827586	1.44444
chr2	156020897	156042760	0.04735	0.0453904	0.0403004	0.0314346	0.0630997	1	0.32765	0.590318	-0.21716	0.672068	0.32765	0.590318	3.22	1.77778
chr4	149474123	149483104	0.0472001	0.0421927	0.0602238	0.0464222	0.122797	1	0.326648	0.748709	0.30296	0.64813	0.326648	0.748709	1.10204	0.95122
chr7	6522862	6609368	0.0471372	0.0441111	0.0412813	0.0434988	0.0942875	0.941081	-0.0739273	0.940144	-0.18933	0.392755	-0.0739273	0.940144	0.739011	0.829201
chr11	105912348	105924334	0.0471226	0.062158	0.0760761	0.0813313	-0.37623	0.58762	-0.09094	0.951485	0.633782	0.069926	-0.09094	0.951485	4.88889	2.17742
chr6	92133022	92142851	0.0469322	0.0376048	0.0138671	0.0198669	0.274032	0.932836	-0.369838	0.785698	-1.38081	0.00436432	-0.369838	0.785698	1.60784	1.36364
chr14	65810838	65820811	0.046745	0.0284043	0.0832434	0.0490264	0.618961	0.302085	0.689189	0.147667	0.752242	0.0539768	0.689189	0.147667	1.16216	1.10811
chr12	81778132	81786885	0.0465343	0.0429392	0.0313996	0.0296682	0.0893274	1	0.0582469	1	-0.476695	0.439925	0.0582469	1	2.46875	1.94118
chr17	25095307	25102201	0.0463922	0.0254406	0.0813137	0.0442898	0.673639	0.40989	0.725947	0.265788	0.682079	0.201002	0.725947	0.265788	1.91489	2.80556
chr6	5796127	5805022	0.0450394	0.0613887	0.0163801	0.0197292	-0.392555	0.762347	-0.184346	0.951485	-1.1587	0.0147092	-0.184346	0.951485	0.647059	0.575758
chr2	29032696	29040544	0.0444925	0.0387632	0.0087313	0.00833699	0.154967	1	0.0503055	1	-1.68308	0.00133119	0.0503055	1	6.48718	3.39535
chr12	77545993	77555960	0.0438227	0.0358129	0.00855236	0.00748051	0.221612	0.98689	0.121703	0.959985	-1.75785	0.000450019	0.121703	0.959985	0.973684	1.18182
chr14	54932939	54939584	0.0428671	0.0421655	0.0484819	0.0544981	0.0208575	1	-0.143052	0.951485	0.147072	0.914838	-0.143052	0.951485	1.41176	0.875
chr17	35990990	35999963	0.0426052	0.0585153	0.12458	0.115763	-0.395412	0.636869	0.101158	0.951485	1.40168	3.79662e-05	0.101158	0.951485	5.63636	2.81081
chr6	56724011	56731952	0.0417339	0.0488773	0.063128	0.0760064	-0.209029	0.96605	-0.230511	0.879013	0.516892	0.313892	-0.230511	0.879013	2.37931	1.38889
chr1	23788143	23794711	0.0394486	0.0628947	0.0511405	0.0800028	-0.55444	0.492187	-0.550613	0.416769	0.312092	0.666165	-0.550613	0.416769	1.27273	1
chr4	62164049	62173055	0.0391773	0.0297533	0.0217646	0.0146427	0.307038	0.917351	0.412597	0.743671	-0.669493	0.263475	0.412597	0.743671	2.21875	1.58824
chr6	85057122	85070012	0.0389715	0.0259818	0.0526962	0.0338395	0.51071	0.468241	0.569965	0.302668	0.392997	0.435953	0.569965	0.302668	4.95349	2.87273
chr2	174988515	174997476	0.0384204	0.0244792	0.0326198	0.0482804	0.531242	0.566186	-0.480189	0.558458	-0.19823	0.846167	-0.480189	0.558458	0.954545	0.727273
chr7	86039113	86049907	0.0374022	0.0517676	0.0182285	0.0345839	-0.405971	0.710535	-0.749972	0.215808	-0.844481	0.0765223	-0.749972	0.215808	1.56818	1.34091
chr1	95260842	95271440	0.0368733	0.0357912	0.0513171	0.0462787	0.0605602	1	0.126044	0.951485	0.402763	0.488451	0.126044	0.951485	0.948052	1.13559
chr6	29856196	29863703	0.0367987	0.0532588	0.111165	0.0981022	-0.441343	0.600689	0.162461	0.926589	1.40534	0.000111279	0.162461	0.926589	2.08824	1.02439
chr16	24980181	24992940	0.0365334	0.0411221	0.0340364	0.0437275	-0.160201	0.997872	-0.306987	0.775475	-0.0870481	0.93258	-0.306987	0.775475	0.9375	0.935484
chr15	83179527	83200418	0.0362141	0.0322309	0.0559886	0.043871	0.164058	0.954049	0.331958	0.538999	0.589435	0.0686855	0.331958	0.538999	7.21795	3.32979
chr2	134418973	134424886	0.036154	0.0237813	0.034513	0.0315659	0.448063	0.786576	0.0974538	0.975461	-0.0544019	1	0.0974538	0.975461	3.68421	1.22727
chr16	13410121	13420616	0.0360728	0.0405318	0.0713072	0.0626327	-0.140676	0.997872	0.171946	0.914722	0.88312	0.019609	0.171946	0.914722	1.65	1.37037
chr11	86925640	86931508	0.0358086	0.0326777	0.0475746	0.0343146	0.0923399	1	0.36179	0.797179	0.321347	0.717675	0.36179	0.797179	0.967742	1.4
chr12	3500012	3507970	0.035787	0.0321203	0.0311406	0.0365199	0.14424	1	-0.184431	0.951485	-0.166789	0.913629	-0.184431	0.951485	3.14706	2.90476
chr17	33879950	33888926	0.0356184	0.0637935	0.105645	0.157087	-0.717575	0.131325	-0.536563	0.216398	1.39431	3.04476e-05	-0.536563	0.216398	2.7234	1.46667
chr11	90337134	90344145	0.0345981	0.0456544	0.037838	0.0442741	-0.330988	0.869448	-0.183444	0.951485	0.102903	0.92747	-0.183444	0.951485	0.903226	1.03704
chr15	12735629	12743586	0.0342584	0.0332879	0.0753103	0.064125	0.031038	1	0.202407	0.907522	0.970317	0.0258288	0.202407	0.907522	0.891892	1.09375
chr1	120570868	120583161	0.0338433	0.0320262	0.0528875	0.0510789	0.0618365	1	0.0423519	1	0.566556	0.244067	0.0423519	1	1.03125	0.982759
chr5	89002026	89011049	0.0338065	0.0265766	0.0663956	0.0672855	0.299142	0.875785	-0.0206359	1	0.842149	0.050468	-0.0206359	1	1.54545	1.02632
chr2	158584993	158594649	0.0331802	0.038022	0.0320033	0.0388173	-0.175562	0.997872	-0.237504	0.893982	-0.0419081	1	-0.237504	0.893982	1.68889	1.28571
chr4	147192116	147201057	0.0329598	0.0325394	0.0203698	0.0266618	0.00535485	1	-0.288869	0.87659	-0.526483	0.426126	-0.288869	0.87659	1.45	0.976744
chr18	35097654	35106337	0.0320998	0.0350991	0.0592465	0.0728993	-0.116109	1	-0.260828	0.838899	0.759745	0.0947758	-0.260828	0.838899	2.45161	2.08824
chr5	136116975	136125846	0.0318314	0.0279017	0.0293148	0.0389362	0.136568	1	-0.319185	0.834337	-0.0886865	0.950991	-0.319185	0.834337	1.42857	1.38462
chr19	45079490	45091507	0.0315507	0.0259066	0.0470709	0.0374796	0.268726	0.916105	0.284678	0.819074	0.491651	0.356863	0.284678	0.819074	2.78689	2.46296
chr15	82975483	82984450	0.0312902	0.0493251	0.048864	0.0477391	-0.563096	0.477763	0.0259882	1	0.538828	0.316478	0.0259882	1	3.02941	3.09091
chr11	88893563	88902863	0.0312217	0.0453609	0.0355885	0.034195	-0.460599	0.668605	0.0477261	1	0.151553	0.914838	0.0477261	1	1.61538	1.45946
chr18	61349712	61359669	0.0310082	0.0332812	0.0277371	0.0257242	-0.104275	1	0.09024	0.973779	-0.127419	0.914838	0.09024	0.973779	2.09524	1.17857
chr13	65485565	65491570	0.030806	0.0218846	0.0122561	0.013514	0.337881	0.92978	-0.077178	1	-0.869918	0.186491	-0.077178	1	4	0.2
chr8	123589908	123598907	0.0300165	0.0249453	0.0172529	0.0167394	0.200933	0.997872	0.0285459	1	-0.613459	0.346491	0.0285459	1	0.711111	0.647059
chr15	58731556	58746561	0.0300045	0.0292012	0.0235597	0.0286641	0.0399165	1	-0.24683	0.865611	-0.305999	0.638536	-0.24683	0.865611	5.18868	4.37838
chr15	72924440	72940487	0.0289357	0.0218557	0.0102612	0.00986142	0.349021	0.838506	0.0544806	1	-1.20818	0.0113639	0.0544806	1	2.37662	1.30612
chr8	113674108	113683804	0.0288678	0.0502026	0.078169	0.0717695	-0.678943	0.238101	0.110277	0.951485	1.2506	0.00094808	0.110277	0.951485	1.0678	1.03704
chr2	26741710	26750539	0.0273338	0.0414712	0.0361682	0.040098	-0.493215	0.663342	-0.121878	0.951485	0.312538	0.710465	-0.121878	0.951485	1.04	1.26316
chr10	77896746	77906774	0.0269982	0.038595	0.0380219	0.0396534	-0.423327	0.716307	-0.0552232	1	0.403999	0.52284	-0.0552232	1	0.789474	1.13208
chr6	30158102	30167013	0.0266722	0.0196265	0.00760588	0.00705787	0.309561	0.942734	0.0579588	1	-1.20505	0.0426105	0.0579588	1	2.08333	2.64
chr16	96212640	96223624	0.0264913	0.0509224	0.0217595	0.0281213	-0.814662	0.163879	-0.299355	0.825713	-0.226503	0.802611	-0.299355	0.825713	1.80702	1.86957
chr2	181313739	181322731	0.0263008	0.0246766	0.0234257	0.0258902	0.0695144	1	-0.112561	0.960194	-0.123669	0.914838	-0.112561	0.960194	2.84091	1.53061
chr4	155086467	155096117	0.0253289	0.0335345	0.0497834	0.0291705	-0.318662	0.87954	0.647897	0.331976	0.81095	0.09972	0.647897	0.331976	1.51351	1.97368
chr5	102258349	102268994	0.0251482	0.0328537	0.0319751	0.0466461	-0.325037	0.846681	-0.471604	0.532226	0.290683	0.697163	-0.471604	0.532226	8.35484	3.61905
chr5	118401100	118409843	0.0250817	0.039358	0.0397679	0.0642193	-0.534983	0.534922	-0.602447	0.339095	0.543817	0.32118	-0.602447	0.339095	1.28571	0.8125
chr14	58192929	58201708	0.0250493	0.0241078	0.0570526	0.0429262	0.0711558	1	0.343322	0.765064	0.97818	0.0409895	0.343322	0.765064	3.03704	1.65909
chr17	25075033	25085745	0.0246443	0.0248245	0.0151769	0.0106535	-0.0218801	1	0.335521	0.85847	-0.525429	0.472777	0.335521	0.85847	1.14516	1.11628
chr17	24209132	24218838	0.0244875	0.0234404	0.0304848	0.0276958	0.0599376	1	0.114735	0.951485	0.256051	0.78392	0.114735	0.951485	3.11111	1.67213
chr11	97695400	97702245	0.0244298	0.0241977	0.0353536	0.028009	0.0320176	1	0.25486	0.907962	0.400104	0.622329	0.25486	0.907962	1.38889	2.39286
chr6	134214058	134222897	0.0241159	0.00659547	0.00981286	0.00195099	1.20617	0.12308	0.988677	0.229396	-0.888788	0.188861	0.988677	0.229396	0.391304	0.893617
chr3	96660928	96675548	0.0240911	0.0153884	0.00433986	0.0092628	0.50908	0.699313	-0.677384	0.461113	-1.7413	0.000907371	-0.677384	0.461113	1.40385	0.943396
chr1	20984157	20993106	0.0234111	0.0413644	0.0284262	0.0318523	-0.676321	0.379566	-0.136423	0.951485	0.223138	0.825124	-0.136423	0.951485	3.45	1.66129
chr3	131020332	131028007	0.0229819	0.0246465	0.0258311	0.0182393	-0.0608633	1	0.360692	0.827158	0.115901	0.929254	0.360692	0.827158	2.12	2.47619
chr15	88606820	88617384	0.0227915	0.0261894	0.0542937	0.0447952	-0.18508	0.997872	0.242576	0.877094	1.06318	0.0164678	0.242576	0.877094	2.7	1.56
chr9	45771083	45779108	0.0225193	0.0312135	0.0144355	0.015927	-0.350881	0.900368	-0.0889401	0.986308	-0.441715	0.59426	-0.0889401	0.986308	3.5	1.58696
chr18	80320872	80330615	0.0223168	0.0156882	0.015568	0.0130665	0.385316	0.878665	0.161884	0.951485	-0.384287	0.676463	0.161884	0.951485	1.23729	1.12963
chr5	33129649	33138543	0.0222472	0.0325378	0.0399154	0.0411165	-0.44069	0.724358	-0.0414947	1	0.68411	0.200683	-0.0414947	1	1.975	1.32787
chr15	55082556	55091445	0.0221901	0.0148399	0.00861591	0.0100424	0.396264	0.884714	-0.125522	0.964016	-0.878871	0.187936	-0.125522	0.964016	0.422222	0.933333
chr9	13556364	13564909	0.022149	0.0250712	0.0229388	0.0363854	-0.131551	1	-0.519388	0.585521	0.0376042	1	-0.519388	0.585521	1.08	2.30769
chr10	61040805	61047775	0.02162	0.0216454	0.0473781	0.0456261	-0.0168055	1	0.0377783	1	0.869603	0.118538	0.0377783	1	0.923077	0.690476
chr2	177795733	177804655	0.0214839	0.0216032	0.0169168	0.0270597	0.00786209	1	-0.487549	0.68677	-0.250986	0.836556	-0.487549	0.68677	0.772727	0.625
chr7	134376549	134388537	0.0212051	0.0237587	0.00814416	0.0138773	-0.141368	1	-0.519298	0.637767	-0.979099	0.0890781	-0.519298	0.637767	2.53061	1.81481
chr13	65395514	65408298	0.0211778	0.025236	0.0392837	0.0303907	-0.201784	0.983018	0.317944	0.77113	0.755287	0.106683	0.317944	0.77113	1.08333	0.793103
chr19	4776003	4802029	0.0208289	0.0188787	0.0299365	0.0222945	0.136497	0.997872	0.38449	0.550814	0.471438	0.26759	0.38449	0.550814	4.67021	2.36441
chr5	135631906	135642890	0.0205224	0.0203419	0.0141888	0.0216566	0.0102798	1	-0.441065	0.715743	-0.38174	0.652448	-0.441065	0.715743	3.79412	2.75
chr6	134803079	134811700	0.0203951	0.0114472	0.0109097	0.0150024	0.558555	0.704855	-0.295971	0.900627	-0.604712	0.425143	-0.295971	0.900627	0.981481	1.79412
chr5	143624918	143637597	0.0199518	0.0247583	0.0213821	0.0203216	-0.244473	0.959008	0.0623937	1	0.0776692	0.963006	0.0623937	1	0.763158	0.6875
chr13	54759408	54769378	0.0198462	0.0225655	0.0246314	0.017144	-0.148402	1	0.405771	0.747946	0.243667	0.820329	0.405771	0.747946	2.92857	1.78723
chr15	76730434	76738974	0.0194361	0.0202918	0.0078488	0.00688936	-0.0333974	1	0.109084	0.976636	-0.813496	0.237439	0.109084	0.976636	2.91667	1.82927
chr14	47937819	47945471	0.0193696	0.0233164	0.030083	0.0222712	-0.170927	1	0.325801	0.864649	0.458391	0.568435	0.325801	0.864649	1.38235	1.07692
chr10	69650487	69658757	0.0186633	0.0193486	0.010488	0.0176017	-0.0239129	1	-0.482769	0.709883	-0.546813	0.486486	-0.482769	0.709883	0.956522	1.2973
chr7	13506381	13513252	0.0182734	0.0207622	0.013362	0.0142468	-0.126255	1	-0.0553132	1	-0.285887	0.810461	-0.0553132	1	3.16667	2.53846
chr8	72347907	72357790	0.0178533	0.0375053	0.00626877	0.0197583	-0.844951	0.289806	-1.05956	0.128662	-0.951573	0.115902	-1.05956	0.128662	2.90741	2.41304
chr9	14345722	14352412	0.0178516	0.0220815	0.0113363	0.0313872	-0.178674	1	-0.95353	0.224404	-0.400902	0.67957	-0.95353	0.224404	1.67857	1.55263
chr1	33845878	33855836	0.0178373	0.0166887	0.00622155	0.0120204	0.0594206	1	-0.553892	0.645549	-0.93763	0.148301	-0.553892	0.645549	1.93617	1.78947
chr11	74632522	74639523	0.0174122	0.0304508	0.0224969	0.017677	-0.567939	0.669536	0.235705	0.944918	0.246211	0.845778	0.235705	0.944918	2.31818	1.38235
chr8	75086904	75095838	0.0173454	0.0112189	0.0148555	0.00789128	0.40291	0.881472	0.546357	0.657825	-0.161945	0.914838	0.546357	0.657825	2.27027	1.28302
chr15	75446469	75459451	0.0171301	0.0209548	0.0267825	0.0534079	-0.248335	0.940276	-0.876023	0.085751	0.535483	0.329133	-0.876023	0.085751	2.63768	1.52326
chr15	81280548	81291430	0.0171134	0.0160717	0.00985024	0.00797014	0.0467638	1	0.180664	0.951485	-0.551713	0.476877	0.180664	0.951485	1.08065	0.927273
chr11	101498341	101507325	0.0170488	0.0208285	0.0149218	0.0166545	-0.21073	0.997872	-0.107544	0.972815	-0.122461	0.926679	-0.107544	0.972815	6.70833	4.33333
chr11	104997397	105006222	0.0168652	0.00985277	0.00553157	0.0204604	0.475043	0.814675	-1.11061	0.13928	-0.921025	0.166804	-1.11061	0.13928	1.60526	1.41026
chr9	59813521	59820832	0.0168431	0.0169954	0.0351824	0.0365605	-0.0103415	1	-0.0435529	1	0.798086	0.183533	-0.0435529	1	1.06897	0.744186
chrX	17069594	17092133	0.0165249	0.0148124	0.0156444	0.0178225	0.139629	0.997872	-0.153575	0.951485	-0.0594114	0.983027	-0.153575	0.951485	6.26316	2.14286
chr15	81641445	81646456	0.0163826	0.0306131	0.011351	0.0224702	-0.583097	0.700647	-0.551093	0.661221	-0.279556	0.82626	-0.551093	0.661221	2.19048	2.17857
chr3	32233720	32241806	0.0163621	0.0132743	0.0118894	0.0171241	0.218705	0.997872	-0.32038	0.889905	-0.277756	0.823082	-0.32038	0.889905	1.34	1.30233
chr12	5619808	5625824	0.0162908	0.01198	0.0164772	0.0109601	0.268754	0.98689	0.324299	0.893875	0.005848	1	0.324299	0.893875	2.08696	1.76923
chr4	141230498	141243886	0.0160604	0.00500477	0.0114294	0.0109487	1.09193	0.153672	0.0477042	1	-0.353271	0.719718	0.0477042	1	1.32812	1.70968
chr12	23009910	23017906	0.0157798	0.0217414	0.0192302	0.0216302	-0.32573	0.929828	-0.124073	0.957096	0.195413	0.906508	-0.124073	0.957096	1.66667	0.2
chr7	106956555	106965489	0.0157721	0.0140807	0.01427	0.020154	0.0979022	1	-0.3428	0.858652	-0.0879008	0.967603	-0.3428	0.858652	1.3	0.825
chr17	26576002	26586707	0.0157365	0.0155704	0.019398	0.0303704	0.0172485	1	-0.514727	0.588678	0.234279	0.832736	-0.514727	0.588678	1.05769	0.785714
chr8	123192945	123201747	0.0155869	0.0151057	0.016723	0.0112941	0.0203399	1	0.374993	0.834445	0.0660887	0.997724	0.374993	0.834445	3.68571	1.52727
chr6	38637999	38648963	0.0154776	0.0242487	0.0306358	0.0321972	-0.504213	0.6559	-0.0587977	1	0.789155	0.140681	-0.0587977	1	0.942857	1.71795
chr8	113524078	113535856	0.0153962	0.0173611	0.0286587	0.0209718	-0.111469	1	0.358187	0.795991	0.697776	0.24081	0.358187	0.795991	4.22222	1.69355
chr1	95711578	95722564	0.0153903	0.0142894	0.0406715	0.0260848	0.0759805	1	0.537123	0.509735	1.13837	0.0194692	0.537123	0.509735	2.15517	1.20238
chr1	134879788	134890548	0.0152015	0.00489565	0.00615999	0.00758913	0.964424	0.289823	-0.156144	0.951485	-0.791799	0.266621	-0.156144	0.951485	1.47059	1.87234
chr1	192902897	192911850	0.0151232	0.0115398	0.0165244	0.0193181	0.22723	0.997872	-0.158844	0.951485	0.0904937	0.965822	-0.158844	0.951485	0.863636	0.666667
chr13	58489362	58498289	0.0150286	0.0139743	0.0137965	0.0130109	0.0750422	1	0.0565064	1	-0.0813242	0.977499	0.0565064	1	5.86207	4.14286
chr8	73264904	73277916	0.014783	0.0206312	0.012724	0.0125903	-0.376229	0.871474	0.00270563	1	-0.165188	0.914838	0.00270563	1	2.07143	1.40323
chr15	76000457	76008420	0.014772	0.00822061	0.0125423	0.00878984	0.48186	0.817726	0.291571	0.909402	-0.148135	0.914838	0.291571	0.909402	1.75	1.17391
chr5	125934371	125942287	0.0147034	0.0270634	0.0150119	0.0228099	-0.641964	0.563426	-0.431618	0.748718	0.0180453	1	-0.431618	0.748718	1.1	0.8
chr10	43226835	43235795	0.014697	0.00935987	0.00138291	0.00266053	0.381648	0.915457	-0.213326	0.951485	-1.42255	0.0203345	-0.213326	0.951485	1	0.976744
chr3	96310987	96318954	0.0143763	0.0533307	0.0165648	0.0359057	-1.46856	0.0103839	-0.856147	0.213133	0.130524	0.914838	-0.856147	0.213133	1.57143	0.363636
chr13	94959052	94967956	0.0140382	0.00987663	0.016951	0.0127597	0.300703	0.963561	0.257718	0.936887	0.173016	0.914838	0.257718	0.936887	1.5	1.69444
chr5	115281037	115307023	0.0137206	0.0284665	0.0130984	0.0267984	-0.92115	0.0563206	-0.903972	0.0539673	-0.053217	0.987494	-0.903972	0.0539673	7.58974	2.52459
chrX	147415943	147423130	0.0136365	0.0150805	0.00334415	0.00508117	-0.0867601	1	-0.173948	0.951485	-0.845682	0.231847	-0.173948	0.951485	6.45455	2.52632
chr5	67769337	67793149	0.0135824	0.0152887	0.0127959	0.0138664	-0.146551	0.997872	-0.101806	0.956872	-0.0766737	0.957187	-0.101806	0.956872	0.860215	0.873418
chr7	87727966	87736900	0.0131665	0.0081844	0.0052968	0.00823191	0.371258	0.924521	-0.286318	0.917531	-0.649475	0.413135	-0.286318	0.917531	1.25532	2
chr9	30876330	30884344	0.0130713	0.0175466	0.0244587	0.0121515	-0.291677	0.960861	0.68445	0.469468	0.624814	0.392845	0.68445	0.469468	3.7037	1.47222
chr8	69033237	69044096	0.0128052	0.0112495	0.00959584	0.00490431	0.142469	1	0.533016	0.680803	-0.263855	0.840942	0.533016	0.680803	2.85714	1.5814
chr13	64388364	64396252	0.0125815	0.0127694	0.00914088	0.00951641	-0.0181209	1	-0.0248382	1	-0.254129	0.857427	-0.0248382	1	1.21875	2.21053
chr11	45739693	45750509	0.0124611	0.00846183	0.00680453	0.0042673	0.349851	0.932045	0.341953	0.878845	-0.533493	0.53228	0.341953	0.878845	0.872727	1.10714
chr11	69197515	69214527	0.0123118	0.0105168	0.00946867	0.0145791	0.191978	0.997872	-0.4547	0.716138	-0.278043	0.797694	-0.4547	0.716138	4.09804	1.98649
chr14	55182838	55191793	0.0121058	0.0139306	0.0110694	0.0165385	-0.12108	1	-0.369504	0.844926	-0.0848355	0.97573	-0.369504	0.844926	1.61111	0.811321
chr6	54589002	54595786	0.0120098	0.0180882	0.0153599	0.0284851	-0.375991	0.900368	-0.614832	0.552047	0.224307	0.883456	-0.614832	0.552047	2	1
chr11	94399484	94406171	0.011999	0.0132252	0.0158062	0.0187346	-0.0586614	1	-0.147788	0.951485	0.223823	0.893605	-0.147788	0.951485	1.03846	1
chr13	55798370	55806351	0.0118995	0.0108876	0.0171716	0.0123289	0.0963922	1	0.294503	0.904544	0.332784	0.765299	0.294503	0.904544	2.24138	2
chr1	36372854	36383863	0.0117421	0.017648	0.0229855	0.0358896	-0.422306	0.813229	-0.528974	0.568291	0.712786	0.24295	-0.528974	0.568291	1.7037	1.60377
chr15	102260433	102270453	0.0116777	0.0124005	0.0135281	0.00997188	-0.0671305	1	0.291652	0.904279	0.144674	0.914838	0.291652	0.904279	2.36364	2.80556
chr4	53773313	53780827	0.0116587	0.00707647	0.0047482	0.00857257	0.378342	0.918812	-0.365476	0.862948	-0.604578	0.461228	-0.365476	0.862948	2.84848	1.71053
chr9	65886131	65894804	0.01165	0.0158575	0.00807308	0.0199418	-0.266305	0.98689	-0.792224	0.385923	-0.305736	0.795212	-0.792224	0.385923	2.14286	1.04082
chr15	74208437	74217431	0.011647	0.0122836	0.00891337	0.00530095	-0.0751858	1	0.375697	0.853138	-0.219936	0.900505	0.375697	0.853138	0.553191	0.542373
chr4	106321913	106330478	0.011587	0.0112841	0.0101268	0.0130279	0.0112898	1	-0.221635	0.951485	-0.116029	0.941312	-0.221635	0.951485	4.36364	2.43243
chr16	37882086	37891103	0.01148	0.0148554	0.0109933	0.0182247	-0.238995	0.996396	-0.488802	0.703408	-0.0422188	1	-0.488802	0.703408	3.75	2.02857
chr6	83287162	83297022	0.0113711	0.0181453	0.0115974	0.00586417	-0.445168	0.842967	0.557565	0.650326	0.0295974	1	0.557565	0.650326	1.61765	1.48889
chr2	120519737	120532684	0.0112613	0.0137423	0.0154858	0.0175504	-0.204903	0.997872	-0.1443	0.951485	0.334711	0.720321	-0.1443	0.951485	1.89394	1.15789
chr6	127072656	127080477	0.0112011	0.00719331	0.00400853	0.00901428	0.318157	0.957743	-0.51228	0.710469	-0.685337	0.375616	-0.51228	0.710469	0.969697	0.894737
chr11	98757355	98769233	0.0110865	0.00998765	0.00791819	0.00892445	0.092997	1	-0.106278	0.977649	-0.315836	0.779882	-0.106278	0.977649	2.65385	1.78723
chr5	149136605	149145568	0.0110725	0.0041066	0.00682885	0.0143734	0.776076	0.489285	-0.63384	0.57025	-0.392367	0.70663	-0.63384	0.57025	1.30952	1.10256
chr12	4104090	4110754	0.0110278	0.01189	0.00622746	0.0095899	-0.0441382	1	-0.26344	0.936986	-0.369617	0.734882	-0.26344	0.936986	3.78571	1.32558
chr2	68946498	68955063	0.0109437	0.018264	0.00493252	0.00757986	-0.479269	0.818496	-0.278964	0.922352	-0.578361	0.485983	-0.278964	0.922352	0.480769	1.02041
chr18	35827687	35836564	0.010901	0.0142269	0.0186333	0.010913	-0.237161	0.997872	0.494814	0.707205	0.496468	0.560457	0.494814	0.707205	3.35135	3.20588
chr2	28673547	28685536	0.0108339	0.00396634	0.00158144	0.00253832	0.750164	0.522763	-0.182639	0.951485	-1.18424	0.0613101	-0.182639	0.951485	2.98413	1.79032
chr4	107898803	107910432	0.0106423	0.0167972	0.00356865	0.0081124	-0.469172	0.818717	-0.580389	0.627957	-0.82368	0.238604	-0.580389	0.627957	1.32653	1.08621
chr11	68795672	68804320	0.010624	0.0186241	0.0148284	0.0228732	-0.545322	0.706165	-0.444575	0.739466	0.314557	0.76866	-0.444575	0.739466	1.52273	1.34615
chr11	75383552	75394479	0.0105952	0.0129596	0.0140036	0.0116507	-0.184995	0.997872	0.183563	0.951485	0.276293	0.811189	0.183563	0.951485	2.97727	2.05085
chr2	177765835	177776721	0.0105214	0.00836191	0.0191441	0.0193356	0.212484	0.997872	-0.00886379	1	0.609207	0.393573	-0.00886379	1	0.55	1.36364
chr8	124783910	124796887	0.0104814	0.0156807	0.0133676	0.0160246	-0.426913	0.822556	-0.19819	0.951485	0.255514	0.823154	-0.19819	0.951485	1.18966	1.21127
chr17	83972694	83989344	0.0102292	0.00813777	0.00472506	0.0134035	0.225827	0.997872	-0.991788	0.18611	-0.700453	0.318991	-0.991788	0.18611	0.84375	0.833333
chr4	128252245	128264221	0.0101789	0.00559484	0.0182491	0.0111384	0.505693	0.775608	0.505054	0.683071	0.592544	0.433016	0.505054	0.683071	1.42105	1.37931
chr1	193442693	193449822	0.00979596	0.0133406	0.0121666	0.00967584	-0.263749	0.989137	0.180739	0.951485	0.175601	0.914838	0.180739	0.951485	2.21429	0.840909
chr11	113586500	113593339	0.00975898	0.021528	0.00266305	0.00333732	-0.644736	0.647945	-0.0750875	1	-0.675537	0.380116	-0.0750875	1	3.9	2.71795
chr16	20123123	20131779	0.00955546	0.00868276	0.0184546	0.0142972	0.0826667	1	0.231853	0.951485	0.578617	0.476057	0.231853	0.951485	2.10714	2.03125
chr2	153051749	153062678	0.00952826	0.00917097	0.0051361	0.0111381	0.0211868	1	-0.648655	0.546634	-0.503743	0.565121	-0.648655	0.546634	2.09434	1.11765
chr9	37074725	37082606	0.0094819	0.00856481	0.0173895	0.0201438	0.0880741	1	-0.148166	0.951485	0.539758	0.513038	-0.148166	0.951485	0.848485	1.54545
chr5	135798877	135807894	0.0094409	0.00226708	0.0133273	0.00258746	0.900614	0.364862	1.08148	0.17034	0.287427	0.821567	1.08148	0.17034	1.48936	0.938776
chr11	120482320	120495342	0.00936127	0.0150003	0.0112582	0.0153461	-0.480836	0.782071	-0.323069	0.873316	0.168406	0.914838	-0.323069	0.873316	2.51923	3.30952
chr5	115589022	115601005	0.00930491	0.0104105	0.00723825	0.0103277	-0.107185	1	-0.317685	0.889942	-0.219906	0.892658	-0.317685	0.889942	3.10909	2.14815
chr16	32386130	32394618	0.00902251	0.00855608	0.0219851	0.0213922	0.0299172	1	0.0258436	1	0.841777	0.204852	0.0258436	1	2	1.96552
chr8	72280900	72292643	0.00897316	0.00744665	0.00402977	0.00699704	0.141184	1	-0.377415	0.85135	-0.583979	0.482367	-0.377415	0.85135	0.983051	1.02
chr3	22108464	22116945	0.008957	0.00795888	0.00309825	0.00550198	0.0723732	1	-0.303343	0.904525	-0.633285	0.42509	-0.303343	0.904525	1.82692	1.55263
chr5	125881525	125897955	0.00883633	0.0140654	0.0124209	0.00892152	-0.503123	0.717961	0.355609	0.823431	0.363058	0.6826	0.355609	0.823431	1.76744	2.42188
chr3	95752001	95759930	0.00880759	0.0119321	0.000828485	0.00518138	-0.272108	0.98689	-0.627088	0.574346	-0.990466	0.135537	-0.627088	0.574346	2.76923	2.06897
chr17	79731291	79738531	0.00879922	0.00635487	0	0.00329259	0.211212	0.997872	-0.490191	0.691419	-1.04319	0.0858313	-0.490191	0.691419	5.34286	2.61905
chr5	114384188	114394974	0.00863284	0.00952749	0.00757105	0.0107685	-0.0844518	1	-0.317901	0.893322	-0.115832	0.941826	-0.317901	0.893322	1.91892	0.927273
chr16	13810093	13817758	0.0085535	0.00807293	0.00884227	0.0106535	0.0255268	1	-0.143352	0.95289	0.0318992	1	-0.143352	0.95289	1.58333	2.0303
chr2	154357751	154368739	0.00853045	0.0133991	0.0119426	0.0102012	-0.416958	0.864779	0.148425	0.951485	0.308194	0.785356	0.148425	0.951485	1.68852	1.36364
chr19	44375313	44384415	0.0083459	0.00848127	0.0205842	0.020785	0.0102921	1	-0.0201804	1	0.84837	0.199564	-0.0201804	1	0.973684	1.16667
chr12	88220976	88227879	0.00834092	0.012149	0.00369824	0.013446	-0.303216	0.967388	-0.844049	0.354342	-0.472467	0.611822	-0.844049	0.354342	2.18182	2.34483
chr3	96958358	96966595	0.00832802	0.00838198	0.00902574	0.00855902	-0.0174347	1	0.042028	1	0.0566424	1	0.042028	1	2.30769	2.17241
chr8	72186857	72193930	0.00814045	0.0104079	0.0226684	0.0108281	-0.168372	1	0.679452	0.510535	0.894761	0.188049	0.679452	0.510535	0.44	0.814815
chr10	23178959	23184761	0.00813093	0.0142738	0.00741026	0.0143366	-0.405231	0.89539	-0.456707	0.77113	-0.0494771	1	-0.456707	0.77113	0.75	1.5
chr19	18993774	18999437	0.00811198	0.00938948	0.0153162	0.00913549	-0.0889275	1	0.383873	0.846827	0.462847	0.623752	0.383873	0.846827	3.33333	1.7
chr5	139944047	139951941	0.00799185	0.00900442	0.0117251	0.0080314	-0.098026	1	0.298337	0.906081	0.301586	0.805549	0.298337	0.906081	0.828571	1.19565
chr7	36555114	36562892	0.00795193	0.00683628	0.00393462	0.00808597	0.109855	1	-0.42407	0.8028	-0.415381	0.678164	-0.42407	0.8028	3.40625	2.21212
chr14	27912645	27922961	0.00789789	0.00678879	0.00940687	0.00216331	0.114784	1	0.82056	0.372772	0.120967	0.93876	0.82056	0.372772	1.15789	0.835821
chr5	3519361	3532484	0.0078881	0.00892252	0.00716698	0.0119814	-0.114592	1	-0.49509	0.701507	-0.0931516	0.964506	-0.49509	0.701507	0.955882	1.07576
chr2	130849747	130856559	0.00782511	0.00668142	0.00460228	0.00260599	0.0801245	1	0.238822	0.950545	-0.305336	0.791494	0.238822	0.950545	1	1.19444
chrX	139265612	139275509	0.00780053	0.00335716	0.00360493	0.0035361	0.550435	0.748922	0.0191185	1	-0.484267	0.589965	0.0191185	1	3.02703	3.03448
chr10	74966784	74974742	0.00777207	0.00616933	0.00467109	0.00815802	0.148665	1	-0.34347	0.878263	-0.319249	0.785356	-0.34347	0.878263	0.909091	0.929825
chr5	138581235	138588254	0.00759434	0.00830565	0.0108049	0.00672026	-0.0756473	1	0.32745	0.89199	0.250267	0.866231	0.32745	0.89199	2.31818	2.12
chr4	147448110	147458098	0.00754361	0.0102887	0.00642731	0.0047734	-0.252596	0.997872	0.195175	0.951485	-0.12678	0.933077	0.195175	0.951485	1.95833	2.09524
chr3	95428926	95437908	0.00729933	0.00477878	0.00486992	0.00191993	0.281296	0.978793	0.395182	0.818635	-0.247406	0.859502	0.395182	0.818635	2.11905	2.16667
chr4	108008853	108018606	0.00722384	0.00885864	0.00821971	0.00967282	-0.160584	1	-0.133003	0.959985	0.107029	0.952759	-0.133003	0.959985	1	0.792453
chr17	36128968	36148964	0.00719861	0.00951238	0.00718222	0.0127332	-0.296029	0.941428	-0.62562	0.487298	-0.00837239	1	-0.62562	0.487298	1.25	1.33735
chr15	80760490	80772362	0.00717054	0.00551387	0.00834962	0.00581023	0.199929	0.997872	0.286707	0.915747	0.119099	0.940519	0.286707	0.915747	2.02222	1.2449
chr10	77647752	77658279	0.00715737	0.0103482	0.00816839	0.0087689	-0.336348	0.939937	-0.0605681	1	0.109218	0.949906	-0.0605681	1	1.86441	1.33846
chr15	34367796	34376700	0.0071548	0.00861423	0.0145699	0.0182851	-0.147458	1	-0.230508	0.951485	0.625926	0.414898	-0.230508	0.951485	3.2	2.18421
chr4	45405047	45417890	0.00715381	0.0119014	0.00692811	0.0081749	-0.460023	0.82968	-0.150575	0.951485	-0.0376499	1	-0.150575	0.951485	1.24561	1.43137
chr2	168003563	168012452	0.00709727	0.00362638	0.000654943	0.00450768	0.342255	0.929246	-0.54237	0.630731	-0.80236	0.219279	-0.54237	0.630731	3.45	4.43478
chr6	40349385	40360001	0.00698079	0.00871994	0.00995627	0.0128042	-0.193934	0.997872	-0.227596	0.951485	0.287664	0.815962	-0.227596	0.951485	1.29412	0.921569
chr5	124816106	124825974	0.00695155	0.00538839	0.00317701	0.00169615	0.17298	1	0.246474	0.945676	-0.479064	0.592043	0.246474	0.945676	2.69231	1.5
chr15	81649431	81661367	0.00692963	0.0046256	0.0151465	0.0122805	0.349473	0.930055	0.210359	0.951485	0.744424	0.29029	0.210359	0.951485	1.07246	1.63636
chr11	8893185	8898958	0.00689575	0.00283478	0.00328424	0.00105429	0.382348	0.869232	0.265113	0.899814	-0.339863	0.710852	0.265113	0.899814	1.02778	0.827586
chr2	38578483	38585154	0.00688625	0.00551753	0.00557226	0.00805923	0.14314	1	-0.21691	0.951485	-0.124525	0.933077	-0.21691	0.951485	2.25	1.17308
chr17	24159595	24166385	0.00685669	0.00436585	0.00364973	0.00694691	0.273575	0.984483	-0.335224	0.877248	-0.329169	0.765879	-0.335224	0.877248	0.513514	0.742857
chr4	133556989	133564946	0.00685461	0.00854526	0.00540333	0.0100076	-0.151198	1	-0.402497	0.82629	-0.130237	0.928934	-0.402497	0.82629	1.2	1.65517
chr6	95078996	95089990	0.00685334	0.00688133	0.0088805	0.0153627	0.0269203	1	-0.522186	0.681012	0.224896	0.889902	-0.522186	0.681012	0.897436	0.852941
chr14	22611286	22618946	0.0067165	0.0109484	0.00495036	0.00840918	-0.37576	0.920811	-0.346323	0.877248	-0.193777	0.914838	-0.346323	0.877248	1.625	1.2439
chr3	9430017	9437013	0.00656635	0.00504064	0.011459	0.0152247	0.201796	0.997872	-0.233289	0.951485	0.39143	0.711853	-0.233289	0.951485	0.822222	1.06977
chr8	72529900	72545907	0.0065442	0.0132254	0.00628608	0.0123576	-0.73252	0.460911	-0.683937	0.453938	-0.0400582	1	-0.683937	0.453938	1.51316	1.39506
chr11	113634315	113643995	0.0064534	0.00560127	0.00512018	0.00822626	0.078746	1	-0.327075	0.89199	-0.153163	0.914838	-0.327075	0.89199	1.17391	1.08163
chr2	132129886	132140111	0.00635148	0.00484997	0.00484727	0.00446434	0.188697	1	0.0472056	1	-0.182252	0.914838	0.0472056	1	0.819444	0.846154
chr3	94981939	94996587	0.00627228	0.00638733	0.00730707	0.00754843	-0.00639362	1	-0.0188362	1	0.137584	0.92007	-0.0188362	1	1.35065	1.31169
chr1	158354210	158361965	0.00608326	0.0105514	0.0116461	0.0177896	-0.41588	0.882356	-0.372619	0.852958	0.48875	0.590452	-0.372619	0.852958	2.56667	1.83333
chr11	95815745	95827327	0.00602965	0.00596118	0.00257781	0.00442299	-0.0122615	1	-0.294537	0.908077	-0.501466	0.575494	-0.294537	0.908077	1.30952	0.644068
chr2	120441763	120450460	0.00598679	0.00605694	0.00988716	0.00530702	-0.0210707	1	0.45146	0.776979	0.373981	0.730377	0.45146	0.776979	0.880952	0.904762
chr16	17480185	17491111	0.00588734	0.0118867	0.00960539	0.00700962	-0.622791	0.654493	0.275171	0.922136	0.412147	0.676789	0.275171	0.922136	3.60465	2.55769
chr5	124554014	124564997	0.00585679	0.00367742	0.00172629	0.00309408	0.299933	0.965551	-0.258246	0.934156	-0.644857	0.39758	-0.258246	0.934156	2.18182	1.31579
chr3	88545929	88554739	0.00583977	0.011433	0.0111668	0.00535409	-0.532229	0.773245	0.567959	0.65071	0.502669	0.575347	0.567959	0.65071	2.40625	1.36364
chr11	5174079	5184914	0.00582258	0.00891997	0.0067926	0.00688124	-0.353416	0.933726	-0.0121086	1	0.11632	0.943806	-0.0121086	1	1.43103	1.32759
chr18	10811704	10818894	0.00579491	0.00533387	0.00355062	0.0055023	0.0353049	1	-0.216593	0.951485	-0.235608	0.87049	-0.216593	0.951485	1.37037	1.73333
chr2	150159776	150169611	0.00579142	0.00982694	0.0019278	0.00649792	-0.428644	0.875992	-0.662378	0.543672	-0.583544	0.48247	-0.662378	0.543672	0.277778	0.681818
chr5	142929966	142940974	0.00578728	0.01347	0.0105237	0.00580551	-0.762773	0.484494	0.512827	0.69803	0.515409	0.548594	0.512827	0.69803	2.11364	1.56667
chr4	126009378	126022249	0.00566161	0.00981214	0.0202166	0.0169053	-0.46985	0.802897	0.195187	0.951485	1.22283	0.0341293	0.195187	0.951485	1	1
chr4	134766969	134775737	0.005451	0.0105513	0.00648719	0.00387572	-0.457975	0.846386	0.286654	0.915059	0.109618	0.950205	0.286654	0.915059	0.886364	0.661017
chr7	134802524	134812533	0.00538749	0.00439312	0.00669685	0.00643564	0.131533	1	0.0322694	1	0.161822	0.914838	0.0322694	1	1.25	1.06667
chr16	17255093	17267119	0.00534884	0.00901245	0.0128482	0.0164905	-0.441091	0.838192	-0.26495	0.916685	0.803877	0.230224	-0.26495	0.916685	0.955224	0.813559
chr2	102138542	102146172	0.00521745	0.00576288	0.0123266	0.00312429	-0.0522986	1	0.867384	0.328504	0.600278	0.462848	0.867384	0.328504	1.31579	0.659574
chr18	68419655	68427629	0.00514756	0.0178903	0.0214931	0.024743	-1.02048	0.222347	-0.15799	0.951485	1.18969	0.0503906	-0.15799	0.951485	1.25	1.37838
chr11	97250424	97263315	0.00508592	0.00170548	0.00141282	0.00224268	0.619092	0.651711	-0.186663	0.951485	-0.672707	0.357023	-0.186663	0.951485	4.98276	2.42667
chr7	30807030	30815024	0.00505728	0.00204718	0	0.00285514	0.380673	0.8639	-0.468597	0.660246	-0.734661	0.213908	-0.468597	0.660246	1.87097	1
chr9	56047025	56056536	0.00489506	0.00499973	0.00252701	0.00597269	-0.0182673	1	-0.463774	0.753547	-0.330259	0.769686	-0.463774	0.753547	1.07843	1.09615
chr9	63490826	63500465	0.00489425	0.00132623	0.00136302	0.00305193	0.562158	0.681278	-0.29317	0.893322	-0.545094	0.462853	-0.29317	0.893322	1.22034	1.65455
chr13	55230544	55240337	0.00481728	0.00611054	0.00878062	0.0146571	-0.179232	1	-0.459293	0.763815	0.446517	0.641838	-0.459293	0.763815	3.78947	1.92
chr9	62635841	62645509	0.00481557	0.00401799	0.0038449	0.00299031	0.124456	1	0.128401	0.96131	-0.133116	0.923685	0.128401	0.96131	1.97826	0.962963
chr8	113236903	113242921	0.00478376	0.00178547	0.00399376	0.00193845	0.318653	0.923533	0.230012	0.928854	-0.0757623	0.974479	0.230012	0.928854	0.818182	1.89286
chr19	41837759	41847413	0.00469437	0.00259702	0.00204135	0.000630453	0.233872	0.98689	0.223219	0.93274	-0.334622	0.704377	0.223219	0.93274	2.13953	1.36
chr11	60710503	60721517	0.00467118	0.00770947	0.00886437	0.00897983	-0.389716	0.907924	-0.00916564	1	0.477604	0.6044	-0.00916564	1	2.19643	1.92157
chr9	75410906	75421816	0.004659	0.00553033	0.00461142	0.00213851	-0.119805	1	0.40181	0.822611	-0.017381	1	0.40181	0.822611	1.22	1.66667
chr19	5568020	5578986	0.00457878	0.00149236	0.00272262	0.00263636	0.5177	0.756342	0.0188153	1	-0.277365	0.811675	0.0188153	1	2.41304	2.17073
chr5	66214454	66223038	0.00456552	0.00405043	0.0044175	0.00809486	0.0775749	1	-0.392022	0.833801	-0.028635	1	-0.392022	0.833801	1.80645	1.85714
chr5	8461008	8468943	0.00455642	0.00161103	0.00605782	0.00147014	0.41086	0.858552	0.589963	0.563409	0.169888	0.914838	0.589963	0.563409	0.583333	1.61538
chr1	133826197	133835481	0.00455452	0.00456997	0.00196172	0.00371494	-0.00312857	1	-0.262338	0.92472	-0.362403	0.720402	-0.262338	0.92472	2.83871	1.69697
chr16	98160377	98169189	0.00444739	0.00208848	0.00364253	0.00333835	0.350233	0.92176	0.035683	1	-0.114639	0.937019	0.035683	1	1.31034	1.59375
chr10	127127919	127141418	0.00440282	0.00162867	0.00140454	0.00214167	0.548743	0.731798	-0.178426	0.951485	-0.5952	0.43857	-0.178426	0.951485	4.88889	2.31081
chr7	19828376	19835369	0.00429375	0.0078952	0.0200028	0.0174071	-0.353107	0.934029	0.13109	0.960933	1.16019	0.0698675	0.13109	0.960933	1.85185	0.733333
chr2	181279821	181290601	0.00426143	0.00407892	0.008046	0.0076221	0.0437074	1	0.0439785	1	0.46844	0.616764	0.0439785	1	1.36842	0.944444
chr2	33302694	33312482	0.00419357	0.00109777	0.00237915	0.000621822	0.443682	0.774212	0.304141	0.855562	-0.233386	0.826974	0.304141	0.855562	1.46429	1.2549
chr18	12128511	12138528	0.0040977	0.00326748	0.00363634	0.00288613	0.112577	1	0.120129	0.966945	-0.0624948	1	0.120129	0.966945	1.18182	1.22414
chr11	117582325	117595282	0.00406621	0.000552853	0.00191261	0.000430593	0.752872	0.416996	0.379539	0.789514	-0.400177	0.63566	0.379539	0.789514	3.71698	2.07692
chr11	69842721	69852526	0.00406009	0.00547354	0.00185748	0.00243125	-0.169862	1	-0.0913345	0.986824	-0.346264	0.739342	-0.0913345	0.986824	1.53191	1.60976
chr13	41727557	41739311	0.00401358	0.00269548	0.00651581	0.00293428	0.243673	0.997872	0.478538	0.737692	0.313071	0.787148	0.478538	0.737692	1.10638	1.375
chr1	159065134	159071027	0.00395019	0.00216927	0.00309055	0.0059387	0.216665	0.997872	-0.286955	0.894102	-0.0914456	0.958871	-0.286955	0.894102	1.13043	0.75
chr10	80408769	80417469	0.00394241	0.00229274	0.00200751	0.0045473	0.218554	0.997872	-0.327864	0.865775	-0.254907	0.827906	-0.327864	0.865775	1.63636	1.19298
chr7	28602351	28609853	0.00391995	0.00804264	0.0067063	0.0109526	-0.447107	0.857661	-0.364644	0.863696	0.310538	0.795486	-0.364644	0.863696	1.76316	2.5
chr8	26261770	26272491	0.00388634	0.00238476	0.00285454	0.00108811	0.242797	0.994748	0.352294	0.847775	-0.161072	0.914838	0.352294	0.847775	4.07843	3.57778
chr7	17146095	17153350	0.00388283	0.00176203	0.0017079	0.00314596	0.291997	0.943809	-0.200051	0.951485	-0.29227	0.76465	-0.200051	0.951485	2.05714	2.03333
chr11	105783317	105791074	0.00387085	0.0013852	0.00554265	0.00961174	0.356462	0.924653	-0.364466	0.853586	0.193544	0.914838	-0.364466	0.853586	0.886364	0.975
chr15	100646437	100652456	0.0038675	0.00433003	0.00786203	0.00598291	-0.0207868	1	0.15299	0.951485	0.336315	0.743502	0.15299	0.951485	1.60606	1.23077
chr1	162931646	162951137	0.00386566	0.00519319	0.0106922	0.00629738	-0.237833	0.997872	0.545858	0.633522	0.984693	0.11538	0.545858	0.633522	1.59459	1.05952
chr10	76750746	76759743	0.00381226	0.00323982	0.00728401	0.00783602	0.0909025	1	-0.0451253	1	0.405048	0.690064	-0.0451253	1	1.79412	1.17021
chr1	172121294	172130141	0.00380696	0.00144495	0.00148504	0	0.33055	0.875549	0.263385	0.871683	-0.329243	0.65981	0.263385	0.871683	1.07692	1.41026
chr6	112186959	112196012	0.00378868	0.0026537	0.00402356	0.00330551	0.185699	0.997872	0.104962	0.976689	0.030649	1	0.104962	0.976689	1.21053	1.13043
chr6	112562127	112570892	0.00377198	0.0012259	0.00132842	0	0.110492	0.99635	0.0642574	0.951485	-0.105968	0.871079	0.0642574	0.951485	1.42857	1.27027
chr5	104278401	104284744	0.00376749	0.00225865	0.00195347	0.00351833	0.13855	1	-0.164773	0.951485	-0.181492	0.894693	-0.164773	0.951485	0.935484	1.28571
chr16	18497093	18508118	0.00372305	0.00700195	0.00495582	0.00211621	-0.44666	0.857316	0.47696	0.744598	0.189588	0.914838	0.47696	0.744598	2.72549	2.23077
chr15	80076431	80087460	0.0037217	0.00468125	0.00740424	0.00630032	-0.129089	1	0.118784	0.971318	0.481511	0.601592	0.118784	0.971318	4.62791	2.19672
chr8	109533990	109546521	0.00371534	0.0020403	0.0106384	0.00327852	0.357568	0.932332	0.934502	0.276631	0.853744	0.227899	0.934502	0.276631	2.16667	1.35
chr1	169151272	169157910	0.00369327	0.000539569	0	0.000840492	0.319293	0.761542	-0.101444	0.951485	-0.383126	0.393636	-0.101444	0.951485	1.28205	1.12821
chr2	91479160	91489154	0.00361769	0.00383736	0.00189713	0.00466903	-0.0454167	1	-0.426571	0.782371	-0.275444	0.820053	-0.426571	0.782371	1.6087	2
chr6	100176628	100184433	0.00360922	0.00713729	0.0031751	0.00883781	-0.354961	0.929837	-0.577947	0.626484	-0.0570975	1	-0.577947	0.626484	2.64706	1.27586
chr4	32725404	32733797	0.00357753	0.0113905	0.006688	0.00809778	-0.756997	0.51666	-0.139849	0.955228	0.359292	0.744494	-0.139849	0.955228	1.58333	1.25
chr5	32453464	32460201	0.00354716	0	0.00476444	0.000903428	0.484207	0.662393	0.442102	0.640233	0.117296	0.914838	0.442102	0.640233	0.916667	1.15
chr3	124101056	124122851	0.00345701	0.00150174	0.000301402	0.000791226	0.522346	0.765678	-0.228073	0.951485	-1.03752	0.0925721	-0.228073	0.951485	4.80723	2.29167
chr1	177838328	177845089	0.00344305	0.000529753	0.00841291	0.00592645	0.448788	0.825107	0.206577	0.951485	0.478553	0.569405	0.206577	0.951485	0.657895	0.789474
chr8	82196130	82202811	0.00339166	0	0.000983244	0	0.397862	0.576254	0.124145	0.951485	-0.26382	0.608433	0.124145	0.951485	1.87097	2.31818
chr4	123083423	123090504	0.00337483	0.00671549	0.00174987	0.00157582	-0.365506	0.896461	0.0245269	1	-0.206252	0.886254	0.0245269	1	2.13889	2.09302
chr3	88222117	88230873	0.00335855	0.00315276	0.00199467	0.00196948	0.0282173	1	0.0109879	1	-0.190267	0.905398	0.0109879	1	1.17391	0.807018
chr11	58763646	58772513	0.0033165	0.00576678	0.00550537	0.0072073	-0.331865	0.945189	-0.18491	0.951485	0.296239	0.808746	-0.18491	0.951485	6.74074	5.88
chr9	110871594	110882528	0.00330667	0.00594158	0.0010649	0.00051026	-0.368714	0.897344	0.127102	0.952534	-0.373244	0.679368	0.127102	0.952534	0.909091	0.606061
chr7	82890887	82902905	0.00326098	0.00212739	0.00206205	0.00194135	0.214867	0.997872	0.0254805	1	-0.229159	0.87096	0.0254805	1	1.22581	1.73214
chr15	93068432	93077137	0.00323607	0.00476011	0.00409856	0.00734142	-0.205966	0.997872	-0.332387	0.879683	0.112833	0.943686	-0.332387	0.879683	0.76087	0.926829
chr11	109255273	109264013	0.00322311	0.0016392	0.00558537	0.0041783	0.212882	0.997872	0.148296	0.951485	0.24947	0.835815	0.148296	0.951485	1.11905	1.18605
chr4	138444145	138455138	0.00317636	0.000325813	0.0033135	0.00327583	0.614477	0.618594	0.0118285	1	0.0231792	1	0.0118285	1	2.08333	1.4375
chr7	17078417	17085365	0.00317227	0	0	0.00248198	0.375214	0.692573	-0.290005	0.74861	-0.361507	0.474029	-0.290005	0.74861	3.84	2.25641
chr14	65427843	65443674	0.00317168	0.00465004	0.00271583	0.00214657	-0.24703	0.997872	0.121581	0.967822	-0.0964733	0.963888	0.121581	0.967822	2.01429	1.31765
chr7	30916025	30929017	0.00315938	0.00310877	0.00184994	0.0034745	0.00918075	1	-0.310519	0.893982	-0.248524	0.855327	-0.310519	0.893982	5.2069	3.08333
chr5	125865541	125871394	0.00314146	0.00367161	0.00211701	0.00199309	-0.0750763	1	0.0136511	1	-0.0951124	0.937039	0.0136511	1	4.76923	3.06667
chr12	92870467	92878247	0.00307162	0.00288956	0	0.00365079	0.0321027	1	-0.475149	0.60753	-0.406985	0.55463	-0.475149	0.60753	1.41176	0.913043
chr12	113848337	113856140	0.00306257	0.00117927	0.00149219	0.00682506	0.30057	0.942818	-0.634567	0.490433	-0.216871	0.87096	-0.634567	0.490433	1	1.14634
chr19	44642841	44654410	0.00301821	0.000971596	0.000567815	0	0.373498	0.793607	0.136245	0.951485	-0.449334	0.43027	0.136245	0.951485	1.57576	0.929577
chr11	6367080	6373020	0.00299128	0.000602973	0.0039204	0.00708713	0.283603	0.941915	-0.248512	0.909696	0.0969431	0.944604	-0.248512	0.909696	2.36842	2.68
chr6	38234118	38243998	0.00297646	0.00150021	0.0011785	0.000564695	0.25216	0.960781	0.130129	0.951485	-0.297681	0.726186	0.130129	0.951485	1.02941	0.790698
chr4	134963916	134977868	0.00294199	0.00238143	0.00391613	0.00123601	0.130249	1	0.577112	0.618852	0.182811	0.914838	0.577112	0.618852	0.730769	1.31148
chr4	101134994	101142632	0.0028857	0	0.00162226	0.00451552	0.452065	0.730531	-0.347882	0.78798	-0.169999	0.904086	-0.347882	0.78798	0.384615	0.794118
chr11	20546021	20556024	0.00287801	0.00424149	0.0104917	0.0123719	-0.18262	1	-0.150759	0.951485	0.90829	0.18914	-0.150759	0.951485	2.375	2
chr12	3906673	3916526	0.00285902	0.00259485	0.00192428	0.00180168	0.0411725	1	0.0226414	1	-0.166327	0.914838	0.0226414	1	0.9	1
chr11	115435322	115441344	0.0028478	0.00416334	0.0020576	0.00294785	-0.1573	1	-0.0937743	0.974561	-0.0863343	0.955768	-0.0937743	0.974561	1.89474	2.72727
chr9	118936288	118944901	0.00284639	0	0.00143862	0.00194329	0.415033	0.709383	-0.0713775	0.982209	-0.176044	0.863204	-0.0713775	0.982209	1.14894	1.19298
chr5	118709012	118717030	0.0028261	0.00669344	0.00236467	0.00297311	-0.438887	0.839612	-0.0837429	0.991814	-0.0700915	0.990783	-0.0837429	0.991814	1.12245	0.617021
chr19	7297722	7306392	0.00275631	0.00571983	0.00277214	0.00333453	-0.392506	0.89013	-0.0773411	0.999505	0.0130004	1	-0.0773411	0.999505	4.10638	2.58333
chr19	56860745	56867510	0.00271795	0.00582384	0.00452379	0.0113211	-0.32329	0.940276	-0.491451	0.702591	0.18752	0.914838	-0.491451	0.702591	2.84211	0.952381
chr9	44095340	44108807	0.00268472	0.00121521	0	0.00169481	0.30097	0.932045	-0.447705	0.670843	-0.639856	0.284875	-0.447705	0.670843	1.75806	1.34211
chr5	123901134	123912001	0.00264919	0.00117636	0.00295371	0.00308044	0.276364	0.963587	-0.0313028	1	0.040149	1	-0.0313028	1	1.12	1.12069
chr10	126428158	126439801	0.00263205	0.00202083	0.00206428	0.00300582	0.0916053	1	-0.154582	0.951485	-0.0875167	0.965137	-0.154582	0.951485	1.19697	1.48387
chr11	62031732	62038849	0.00258353	0.00409564	0.00440505	0.0033495	-0.19104	0.997872	0.115853	0.964048	0.211377	0.883372	0.115853	0.964048	0.816327	1.75758
chr1	162897132	162906153	0.00258047	0.00102005	0.00129072	0.00123693	0.262439	0.941915	0.0115327	1	-0.199974	0.85132	0.0115327	1	3	1.79487
chr1	74742669	74749575	0.00257287	0.00266489	0.00348022	0	-0.013496	1	0.489384	0.584982	0.112051	0.918286	0.489384	0.584982	1.84848	1.78571
chr15	7139010	7147903	0.00254804	0.00120825	0.00287068	0.00461972	0.225474	0.997872	-0.232367	0.941883	0.0395321	1	-0.232367	0.941883	1.63158	1.69565
chr4	59778922	59787864	0.00253408	0.00165758	0.00130212	0.00380031	0.156102	1	-0.366841	0.800248	-0.193084	0.893147	-0.366841	0.800248	2.66667	1.89189
chr19	4314422	4321731	0.00251566	0.00125898	0	0	0.136747	0.997872	0	1	-0.295893	0.519962	0	1	3.19355	2.22581
chr16	43630113	43637119	0.00244783	0.00416053	0.00426152	0.00166508	-0.223084	0.997872	0.3364	0.849909	0.224111	0.863204	0.3364	0.849909	0.631579	0.916667
chr9	48458830	48466110	0.00244069	0.00252798	0.000799696	0.000766372	-0.0165916	1	0.00876509	1	-0.23273	0.789301	0.00876509	1	1.06818	2.17241
chr15	103018441	103032341	0.00242304	0.00143502	0.000837667	0.0016785	0.213317	0.997872	-0.202276	0.951485	-0.366514	0.67583	-0.202276	0.951485	2.91803	2.55385
chr5	145613905	145627867	0.00241228	0.00622766	0.0122105	0.0127508	-0.653069	0.627564	-0.0450261	1	1.2474	0.0442283	-0.0450261	1	1.94118	1.36508
chr6	125189039	125198865	0.00236907	0.00577593	0.00311454	0.00712329	-0.513478	0.791999	-0.524968	0.692527	0.134319	0.923739	-0.524968	0.692527	1.04	1.47727
chr5	108501020	108506047	0.00231534	0.00366097	0	0.00121074	-0.129226	0.999032	-0.131237	0.951485	-0.245066	0.725382	-0.131237	0.951485	3.5	2.05882
chr2	177672718	177682569	0.00230024	0.00425664	0.00525887	0.00417045	-0.295093	0.96605	0.126765	0.962347	0.400467	0.682565	0.126765	0.962347	1.6	1
chr1	63096602	63106911	0.00225807	0.00173715	0.000637215	0.000590396	0.0632997	1	0.0108026	1	-0.287022	0.712267	0.0108026	1	1.16	1.575
chr15	82142489	82150295	0.00211769	0.00484949	0.00149162	0.00448331	-0.332458	0.920686	-0.353152	0.826081	-0.0826713	0.966895	-0.353152	0.826081	0.852941	0.925
chr2	150226837	150235476	0.00198512	0.000414592	0.00134779	0.000645814	0.264523	0.906048	0.12111	0.951485	-0.0960434	0.915911	0.12111	0.951485	0.56	0.882353
chr1	121438581	121447896	0.00197391	0.00790283	0.0104812	0.00506382	-0.768457	0.502142	0.534735	0.687008	0.994836	0.137204	0.534735	0.687008	1.19298	1.24
chr6	47814215	47826022	0.00197158	0.00186206	0.000493079	0.000988022	0.0156484	1	-0.12255	0.951485	-0.345629	0.670176	-0.12255	0.951485	1.01695	1.28571
chr6	30945320	30954019	0.00197143	0.00552337	0.00200774	0.00262374	-0.456359	0.808536	-0.0868357	0.986876	0.0131132	1	-0.0868357	0.986876	1.18182	0.526316
chr17	29773947	29782682	0.0019633	0.00246021	0.00066649	0	-0.0862988	1	0.116238	0.951485	-0.187597	0.828373	0.116238	0.951485	1.91892	1.66667
chr2	176593707	176602580	0.00193277	0.00224804	0.00287715	0.00205784	-0.0560824	1	0.118964	0.955228	0.132423	0.914838	0.118964	0.955228	1.2	1
chr19	38474551	38480605	0.00192257	0.00211158	0.00409344	0	-0.0274918	1	0.507492	0.519699	0.239576	0.785809	0.507492	0.519699	0.641026	0.692308
chr1	158605133	158614140	0.00190402	0.00102163	0.00396114	0.00123886	0.173145	0.997872	0.413263	0.72962	0.29927	0.747699	0.413263	0.72962	1.5641	2.02941
chr12	26989514	26995653	0.00189595	0.00116685	0	0.00280905	0.0803543	1	-0.343283	0.69362	-0.240891	0.731827	-0.343283	0.69362	0.526316	0.611111
chr13	21591473	21600883	0.00188823	0.0021724	0	0.0012936	-0.0407767	1	-0.238358	0.884494	-0.336579	0.610181	-0.238358	0.884494	2.2	1.66667
chr13	23833920	23845632	0.00188191	0.00239933	0.00155504	0.00355109	-0.0612321	1	-0.303578	0.875151	-0.058694	1	-0.303578	0.875151	3.61111	3.65625
chr8	71827917	71836753	0.00187084	0.00271887	0.00214576	0.0039033	-0.115151	1	-0.250343	0.919717	0.0367169	1	-0.250343	0.919717	0.484848	0.709677
chr12	88504951	88516836	0.00185452	0.00154848	0.00110544	0.000981538	0.0660847	1	0.0231641	1	-0.158902	0.914838	0.0231641	1	1.09091	1.28333
chr9	21392474	21402391	0.00185408	0.00278366	0.000587051	0.00235264	-0.157638	1	-0.317792	0.843885	-0.229634	0.830465	-0.317792	0.843885	5.69697	2.36957
chr5	136742885	136748900	0.00183217	0.00544145	0.0134521	0.00193941	-0.41066	0.871247	0.969252	0.210629	0.978008	0.121467	0.969252	0.210629	3.83333	1.25
chr9	114412293	114424984	0.00178549	0.00145014	0.00378763	0.00267767	0.0974075	1	0.190106	0.951485	0.372797	0.703867	0.190106	0.951485	1	0.54878
chr2	177093731	177100617	0.00178013	0	0	0	0.144358	0.934029	0	1	-0.123849	0.805549	0	1	0.185185	0.695652
chr1	193731884	193738890	0.00174964	0.000511227	0	0	0.0875888	0.997872	0	1	-0.128543	0.800979	0	1	2.95238	1.6
chr11	84997503	85007413	0.00173052	0.00144567	0.00257608	0.00179132	0.0401386	1	0.126021	0.951485	0.133545	0.914838	0.126021	0.951485	3.18919	2.48571
chr5	130624902	130634876	0.00171942	0.00353562	0.00116739	0.00223749	-0.259966	0.96605	-0.176404	0.951485	-0.0903595	0.952453	-0.176404	0.951485	6	2.81633
chr5	38588250	38598245	0.0017158	0.00455366	0.00422682	0.00588645	-0.472403	0.825107	-0.20649	0.951485	0.417629	0.665993	-0.20649	0.951485	2.37705	2.07547
chr9	110448648	110455489	0.00170139	0.00560599	0.000960248	0.00496745	-0.467056	0.782851	-0.498893	0.649792	-0.106245	0.937039	-0.498893	0.649792	1.97222	2.04545
chr12	77444119	77451014	0.00168807	0.000815112	0.000952727	0.00169189	0.14235	0.997872	-0.109503	0.951485	-0.108946	0.914838	-0.109503	0.951485	2.16667	1.34615
chrX	49102604	49109183	0.0016751	0	0.000998488	0.00454853	0.236925	0.937023	-0.374605	0.672952	-0.0869963	0.931134	-0.374605	0.672952	5.90909	1.81818
chr13	56836563	56847319	0.00159441	0	0	0	0.228836	0.78388	0	1	-0.210446	0.598569	0	1	1.53191	1.15909
chr9	51654240	51665095	0.00157987	0.000847707	0.00107265	0.00210262	0.171144	0.997872	-0.203735	0.945127	-0.102168	0.931504	-0.203735	0.945127	4.55556	1.45161
chr2	131877639	131885504	0.00155855	0	0	0.000773858	0.161824	0.927022	-0.0693213	0.951485	-0.142822	0.784265	-0.0693213	0.951485	1	0.913793
chr7	139932794	139940708	0.0015489	0.00458833	0.00626275	0.00801111	-0.43747	0.854552	-0.168186	0.951485	0.603886	0.439222	-0.168186	0.951485	1.65	1.34483
chr5	144943886	144951871	0.00153513	0.000448548	0.000729091	0	0.131388	0.991381	0.100039	0.951485	-0.0904356	0.914838	0.100039	0.951485	2.74286	1.42553
chr18	33355994	33367120	0.00148577	0.00179281	0.00275063	0.0010485	-0.0662104	1	0.32596	0.847288	0.227081	0.846167	0.32596	0.847288	1.08163	0.851852
chr6	66820995	66828844	0.00148289	0.00494916	0.000741724	0.00374794	-0.467169	0.779752	-0.443475	0.711172	-0.119151	0.921086	-0.443475	0.711172	0.555556	0.571429
chr2	127080809	127088667	0.00140245	0.000911596	0.00305859	0.00148455	0.0800258	1	0.217667	0.916811	0.226252	0.808988	0.217667	0.916811	2.84848	1.50943
chr6	121141113	121149037	0.00139077	0.00116126	0.00239272	0.00217627	0.0530272	1	0.0257989	1	0.145088	0.914838	0.0257989	1	1.40741	0.755556
chr11	115823817	115832206	0.00138744	0	0.000693979	0.0042322	0.282778	0.913671	-0.513374	0.51007	-0.117196	0.914838	-0.513374	0.51007	1.4186	1.44186
chr11	102337354	102345335	0.00138084	0	0	0	0.144358	0.934029	0	1	-0.123849	0.805549	0	1	1.40426	1.11364
chr4	100795798	100804443	0.00134635	0	0.000673428	0.000645366	0.23355	0.87434	0.00732319	1	-0.100962	0.914838	0.00732319	1	0.5625	0.875
chr14	32316716	32326168	0.00129687	0.00292061	0.00131092	0.00128785	-0.266928	0.946319	0.00820848	1	0.00740575	1	0.00820848	1	1.21818	1.11321
chr8	108288927	108298573	0.00127078	0.00365585	0.00120709	0.00541587	-0.368939	0.892466	-0.592151	0.549641	0.00188523	1	-0.592151	0.549641	2	1.56604
chr5	140343955	140348969	0.00122237	0.000714332	0	0	0.0165353	1	0	1	-0.0599379	0.914838	0	1	0.333333	0.8
chr5	136380871	136390877	0.00116322	0.00352432	0	0.00111517	-0.374371	0.818758	-0.232024	0.897519	-0.237893	0.785356	-0.232024	0.897519	0.946429	1.44
chr11	6152017	6161725	0.0011352	0.000368939	0.00127635	0.00407515	0.173876	0.997872	-0.434257	0.677698	0.0234595	1	-0.434257	0.677698	1.69444	0.75
chr3	94298072	94308943	0.00107067	0.00390283	0.00274641	0.00111975	-0.501654	0.744274	0.316975	0.868491	0.324201	0.737341	0.316975	0.868491	1.63462	1.38333
chr14	59847096	59857835	0.00102621	0	0	0.0042979	0.241366	0.940913	-0.715538	0.217194	-0.218857	0.791866	-0.715538	0.217194	0.58	1.02564
chr7	128783521	128794495	0.00100424	0.00214402	0.00232631	0.00217226	-0.233951	0.98689	0.0244651	1	0.245911	0.82107	0.0244651	1	2.08511	1.37931
chr14	65668354	65673856	0.0010015	0	0.00238788	0.00202806	0.109585	0.997872	0.0242536	1	0.11801	0.906508	0.0242536	1	1	1.375
chr2	37422881	37435536	0.000968627	0.00290853	0	0	-0.360932	0.782205	0	1	-0.222187	0.771917	0	1	4.7193	2.38095
chr15	98368074	98374448	0.00096156	0.000561917	0.0010306	0	0.025181	1	0.0837412	0.951485	0.00491408	1	0.0837412	0.951485	3.27273	1.65625
chr9	119367263	119379123	0.000929214	0.00366571	0.00110777	0.00346401	-0.524858	0.722278	-0.434148	0.741241	0.0351075	1	-0.434148	0.741241	1	1.10526
chr16	53579120	53585089	0.000923143	0.00548339	0.00427692	0.00586308	-0.522726	0.723812	-0.1538	0.951485	0.385368	0.66129	-0.1538	0.951485	0.3125	0.307692
chr5	139619966	139625973	0.000917303	0.000935608	0.0031563	0.000928781	0.0123394	1	0.245613	0.849981	0.246759	0.72135	0.245613	0.849981	2.10345	1.775
chr10	40197854	40204659	0.000900659	0.00105266	0.000965328	0.0024596	-0.0256903	1	-0.17394	0.923351	0.00833648	1	-0.17394	0.923351	3.81818	1.41463
chr2	165199503	165206528	0.000872454	0	0	0.00252697	0.115234	0.997872	-0.290074	0.659215	-0.0965696	0.914838	-0.290074	0.659215	0.928571	0.642857
chr3	87777960	87784357	0.000861379	0.00607253	0.00205379	0.00356792	-0.559876	0.629492	-0.176628	0.951485	0.149289	0.914838	-0.176628	0.951485	0.465116	1.29032
chr16	90216250	90230606	0.000853857	0.00103246	0	0.00123655	-0.045864	1	-0.340597	0.730466	-0.242269	0.751687	-0.340597	0.730466	3	2.07143
chr5	39058571	39066074	0.000816871	0.00933402	0.011361	0.00709795	-1.00311	0.265116	0.352964	0.871761	1.16004	0.0680354	0.352964	0.871761	0.357143	0.465116
chr4	115737782	115751585	0.000798412	0.000518968	0	0	0.0465442	1	0	1	-0.142197	0.785021	0	1	4.11364	1.50685
chr9	20230525	20237469	0.000793525	0.00080936	0.000838391	0	0.0140484	1	0.085663	0.951485	0.00502686	1	0.085663	0.951485	2.07143	1.4
chr9	15541318	15549206	0.000777001	0.001425	0.000738056	0	-0.0825329	1	0.103303	0.951485	0.00459434	1	0.103303	0.951485	0.828571	1.0625
chr9	14635637	14643848	0.000746436	0	0	0.000679477	0.0804466	0.997872	-0.0601125	0.951485	-0.0599379	0.914838	-0.0601125	0.951485	1.78947	0.884615
chr3	108159151	108166684	0.00073148	0.00441069	0.00231851	0.000807964	-0.46383	0.704994	0.217836	0.918295	0.225931	0.811859	0.217836	0.918295	1.15789	0.931818
chr5	143140283	143148929	0.000708881	0.000650034	0	0.00263983	0.0181418	1	-0.411563	0.53437	-0.122187	0.914838	-0.411563	0.53437	1.78261	1.34
chr15	78796529	78805350	0.000694818	0	0	0	0.0804466	0.997872	0	1	-0.0599379	0.914838	0	1	0.603448	0.777778
chr6	87736025	87744895	0.000690979	0	0	0	0.0804466	0.997872	0	1	-0.0599379	0.914838	0	1	1.45652	1.48
chr17	33956957	33964965	0.000688092	0	0	0	0.0804466	0.997872	0	1	-0.0599379	0.914838	0	1	2.65789	3.17391
chr19	8835533	8844474	0.000685492	0.000628587	0.00138585	0.00198546	0.0256018	1	-0.10097	0.95289	0.132796	0.914838	-0.10097	0.95289	5.66667	4.93333
chrX	53835937	53844012	0.000682383	0.00113955	0.000813505	0.00150747	-0.0702078	1	-0.106608	0.951485	0.0175603	1	-0.106608	0.951485	3.15	2.5625
chr2	167296552	167314527	0.000681946	0.000824593	0.00105479	0.00135441	-0.038338	1	-0.0816124	0.982304	0.114861	0.915342	-0.0816124	0.982304	2.26667	1.67347
chr6	28871623	28881006	0.000653201	0.00136241	0	0.000594606	-0.130336	0.997872	-0.105721	0.951485	-0.112976	0.913396	-0.105721	0.951485	0.555556	0.730769
chr6	88772130	88780673	0.000645001	0.00173499	0.00076894	0	-0.16785	0.975655	0.130244	0.951485	0.0158544	1	0.130244	0.951485	3.77551	2.21818
chr7	107982543	107992239	0.000632115	0	0.0031563	0	0.135462	0.997872	0.513506	0.350762	0.389871	0.422163	0.513506	0.350762	1.42105	2
chr11	76536627	76546467	0.000622864	0.000571158	0.00244252	0	0.018599	1	0.433677	0.503974	0.307248	0.588346	0.433677	0.503974	1.62069	2
chr19	10052570	10061482	0.000618295	0.000401892	0.00261301	0	0.0364386	1	0.37517	0.547628	0.272273	0.606562	0.37517	0.547628	2.97143	2.52273
chr16	92078251	92088179	0.000617344	0.00108229	0	0	-0.0784406	1	0	1	-0.0652319	0.914838	0	1	1.28947	1.02
chr11	87231560	87240527	0.000614502	0.00598506	0.00349623	0.00192314	-0.79751	0.396715	0.23902	0.937642	0.487471	0.534842	0.23902	0.937642	3.9	2.64865
chr4	140753959	140762931	0.00061416	0	0	0.00124369	0.0825021	0.999032	-0.134177	0.897512	-0.0648448	0.914838	-0.134177	0.897512	1.80556	1.5
chr7	129190521	129200503	0.000614004	0.000563033	0	0	0.0165353	1	0	1	-0.0599379	0.914838	0	1	1.02174	1.125
chr16	4067002	4076001	0.000612317	0.000398006	0	0	0.0165353	1	0	1	-0.0599379	0.914838	0	1	1.71875	1.43243
chr1	191693097	191702663	0.000576023	0.000374416	0	0.000636253	0.0240981	1	-0.0710316	0.951485	-0.0708254	0.914838	-0.0710316	0.951485	1.06977	1.28261
chr1	93447859	93457506	0.000571187	0.00360411	0.00332725	0.00115667	-0.518187	0.692471	0.34189	0.827301	0.460424	0.528939	0.34189	0.827301	4.5641	2.15385
chr4	141025928	141036825	0.000562447	0.000328683	0.00113709	0.00107053	0.0582632	1	0.0129515	1	0.133888	0.914838	0.0129515	1	2.01724	1.87037
chr4	148546113	148556098	0.000551852	0	0.000657892	0.00345413	0.141736	0.997872	-0.465304	0.531542	0.0184695	1	-0.465304	0.531542	1.74468	1.91304
chr7	86501887	86511977	0.000546109	0.00202599	0.00491213	0.00110588	-0.276895	0.952124	0.584092	0.524167	0.7053	0.248795	0.584092	0.524167	2.6	1.66667
chr14	34998898	35008996	0.000545676	0.000556565	0.00065053	0.000602732	0.0088676	1	0.00530568	1	0.00865707	1	0.00530568	1	0.656716	0.714286
chr11	119001352	119011616	0.000536851	0	0.00128002	0	0.0893456	0.997872	0.153824	0.876906	0.0793359	0.914838	0.153824	0.876906	1.15686	0.716418
chr7	139899688	139911333	0.000526319	0.000922712	0	0.00204709	-0.0976177	1	-0.408407	0.58201	-0.117406	0.914838	-0.408407	0.58201	1.56667	1.36986
chr2	118350846	118361689	0.000508184	0	0.00107383	0	0.0843736	0.997872	0.145527	0.884494	0.0750564	0.914838	0.145527	0.884494	0.738462	1.83333
chr4	132748023	132758869	0.000508044	0	0.00121133	0.00112233	0.109808	0.997872	0.0125088	1	0.118083	0.908161	0.0125088	1	1.88	1.69444
chr10	41897836	41908827	0.000501341	0	0	0.00106138	0.0990717	0.997872	-0.160171	0.878763	-0.077407	0.914838	-0.160171	0.878763	0.808824	1.34783
chr1	158569276	158583137	0.000442175	0	0	0.00040251	0.0804466	0.997872	-0.0601125	0.951485	-0.0599379	0.914838	-0.0601125	0.951485	1.37143	1.32
chr18	65784688	65798560	0.00039722	0.00066334	0.000419679	0.000438754	-0.0738924	1	-0.000862529	1	0.00732502	1	-0.000862529	1	1	1.26136
chr9	95952955	95960447	0	0.00395677	0.00330775	0.000744686	-0.561304	0.556036	0.352117	0.768582	0.483002	0.429852	0.352117	0.768582	1.13333	1.41935
chr16	43620149	43629075	0	0.00206181	0.000735946	0.00198879	-0.377206	0.768098	-0.213728	0.902275	0.14608	0.906176	-0.213728	0.902275	1.19355	1.10204
chr2	153223080	153230743	0	0.00213561	0.000857243	0.00225039	-0.345562	0.804339	-0.205225	0.904544	0.144086	0.904891	-0.205225	0.904544	3.22222	2.75758
chr2	5214135	5221778	0	0.00267464	0	0	-0.280442	0.695738	0	1	0	1	0	1	0.688889	1.2439
chrX	101150340	101158344	0	0.002554	0	0	-0.280442	0.695738	0	1	0	1	0	1	3.89474	4
chr7	87017902	87027434	0	0.00176884	0	0.00122383	-0.276414	0.802897	-0.197289	0.861683	0	1	-0.197289	0.861683	1.11667	0.78125
chr8	109198033	109204927	0	0.0018543	0.00454754	0.00441427	-0.254124	0.956317	0.0132618	1	0.543184	0.375624	0.0132618	1	1.88889	0.727273
chr11	95623669	95636274	0	0.000852438	0.00387276	0.00563331	-0.243396	0.988731	-0.245899	0.937642	0.854927	0.171862	-0.245899	0.937642	1.77612	1.39189
chr9	107943333	107955336	0	0.00123486	0.000485028	0	-0.237842	0.828982	0.0984708	0.951485	0.0987246	0.914838	0.0984708	0.951485	3.27143	2.56604
chr12	81978084	81984903	0	0.00247259	0	0.000892564	-0.235147	0.815814	-0.0798021	0.951485	0	1	-0.0798021	0.951485	1.08571	1.78378
chr6	29338406	29344928	0	0.0016475	0.00178528	0.00365507	-0.212291	0.960887	-0.182612	0.932582	0.22104	0.77655	-0.182612	0.932582	1.07692	1.25
chr2	177165743	177173577	0	0.00117461	0.000838531	0.0014891	-0.20144	0.943286	-0.104961	0.951485	0.143709	0.871549	-0.104961	0.951485	3	0.375
chr14	63573870	63582833	0	0.00119881	0.000732908	0.000679058	-0.191857	0.923201	0.00444446	1	0.105509	0.911931	0.00444446	1	0.895833	0.862069
chr4	120607666	120623569	0	0.000932029	0	0	-0.16982	0.89013	0	1	0	1	0	1	1.25	1.46429
chr11	6041016	6053956	0	0.000553579	0.000449906	0.00180303	-0.15516	0.997872	-0.297279	0.758516	0.125297	0.914838	-0.297279	0.758516	1.13333	1.33333
chr5	121577849	121586902	0	0.000791265	0.00217687	0.000672307	-0.133219	0.997872	0.203657	0.870556	0.311904	0.526564	0.203657	0.870556	1.14286	1.11538
chr14	14932523	14941448	0	0.00125943	0.000736028	0	-0.132549	0.967387	0.0757977	0.951485	0.0759931	0.914838	0.0757977	0.951485	1.78049	1.5814
chr8	24331511	24337497	0	0.00093889	0.0010974	0.00381289	-0.10739	1	-0.281203	0.772893	0.134318	0.90071	-0.281203	0.772893	1.52174	0.848485
chr7	25982050	25991930	0	0.000725032	0	0.000564695	-0.0984495	0.997872	-0.0601125	0.951485	0	1	-0.0601125	0.951485	1.24	1.3125
chr13	93475475	93481889	0	0.000876239	0.000907669	0.00173969	-0.0882599	1	-0.0825828	0.951485	0.102442	0.91433	-0.0825828	0.951485	0.757576	1.10714
chr3	87339019	87344045	0	0.00111822	0.00463334	0.00363294	-0.0879756	1	0.0712259	0.977113	0.355536	0.513038	0.0712259	0.977113	1.44444	1.22222
chr2	118730748	118740761	0	0.000357701	0.0018189	0.000607849	-0.0765762	1	0.217134	0.851085	0.342383	0.466391	0.217134	0.851085	1	1.66
chr11	57341508	57348510	0	0.000511519	0.00520212	0.00173847	-0.0727827	1	0.371179	0.701829	0.615891	0.21496	0.371179	0.701829	1.34483	0.846154
chr19	56672610	56678796	0	0.000908535	0.00200305	0	-0.0696204	1	0.173749	0.859013	0.17398	0.734023	0.173749	0.859013	1.34615	1.27273
chr6	90612995	90618007	0	0.00112135	0.00116157	0.00121436	-0.0681691	1	0.00490696	1	0.0876866	0.914838	0.00490696	1	1.92	1.80769
chr2	92804422	92813181	0	0.000641648	0	0.00133184	-0.0677724	1	-0.159241	0.879192	0	1	-0.159241	0.879192	0.92	1.07692
chr17	47623066	47631435	0	0.000427967	0	0.00363627	-0.0614244	1	-0.426657	0.414818	0	1	-0.426657	0.414818	1.62	1.15094
chr16	16920195	16931083	0	0.000328955	0.000534698	0.00102483	-0.0577769	1	-0.0837036	0.951485	0.0974115	0.914838	-0.0837036	0.951485	0.805195	0.909091
chr17	56540654	56547740	0	0.000505456	0	0.000787354	-0.047376	1	-0.0601125	0.951485	0	1	-0.0601125	0.951485	2.11111	1.72727
chr2	176971742	176979708	0	0.000449618	0	0.000764046	-0.047376	1	-0.0601125	0.951485	0	1	-0.0601125	0.951485	1	0.555556
chr1	194716630	194723832	0	0.000497315	0	0	-0.047376	1	0	1	0	1	0	1	1.51613	1.15789
chr10	128240151	128250899	0	0.00033324	0	0	-0.047376	1	0	1	0	1	0	1	2.44186	2.33333
chr15	79653604	79661453	0	0.00045632	0	0	-0.047376	1	0	1	0	1	0	1	0.902439	1.16667
chr17	23951098	23960986	0	0.000568386	0	0	-0.047376	1	0	1	0	1	0	1	6.6	3.65909
chr6	83309088	83320971	0	0.000472961	0	0	-0.047376	1	0	1	0	1	0	1	1.53731	1.32787
chr7	71027892	71037934	0	0.000356668	0.000654158	0	-0.047376	1	0.0677101	0.951485	0.0678846	0.914838	0.0677101	0.951485	1.4359	2.04545
chr9	114652644	114662045	0	0.000380987	0	0	-0.047376	1	0	1	0	1	0	1	2.85	2.13462
chr1	64073916	64084091	0	0	0	0.000548323	0	1	-0.0601125	0.951485	0	1	-0.0601125	0.951485	0.618182	1.59574
chr1	64835704	64841555	0	0	0.00112272	0	0	1	0.0677101	0.951485	0.0678846	0.914838	0.0677101	0.951485	0.966667	1.28125
chr1	95635585	95649532	0	0	0.000471001	0.00203651	0	1	-0.345933	0.634593	0.127434	0.902746	-0.345933	0.634593	1.59322	1.51111
chr1	95814595	95823286	0	0	0	0.00064195	0	1	-0.0601125	0.951485	0	1	-0.0601125	0.951485	0.666667	1.4
chr11	35597648	35607230	0	0	0.000685562	0.00063519	0	1	0.00379884	1	0.0678846	0.914838	0.00379884	1	0.942308	1.31818
chr11	60547517	60556522	0	0	0.000646506	0.000619566	0	1	0.00379884	1	0.0678846	0.914838	0.00379884	1	1.47458	1.97368
chr11	70794506	70804465	0	0	0.00124419	0	0	1	0.131621	0.893982	0.131796	0.785356	0.131621	0.893982	1.94444	1.46
chr12	82812533	82825940	0	0	0	0.00041614	0	1	-0.0601125	0.951485	0	1	-0.0601125	0.951485	0.666667	0.842857
chr12	88029964	88038630	0	0	0.000671796	0	0	1	0.0677101	0.951485	0.0678846	0.914838	0.0677101	0.951485	1.90698	1.46809
chr13	64290619	64300333	0	0	0	0.000574345	0	1	-0.0601125	0.951485	0	1	-0.0601125	0.951485	1.17647	0.962963
chr15	93317103	93322320	0	0	0	0.00116665	0	1	-0.0601125	0.951485	0	1	-0.0601125	0.951485	1.42857	2.05263
chr18	73924690	73930453	0	0	0.0010102	0.000968105	0	1	0.00379884	1	0.0678846	0.914838	0.00379884	1	1.09091	0.514286
chr19	41658495	41671496	0	0	0	0.000897283	0	1	-0.124024	0.904544	0	1	-0.124024	0.904544	0.813333	1.02941
chr2	177559836	177569475	0	0	0.000681508	0	0	1	0.0677101	0.951485	0.0678846	0.914838	0.0677101	0.951485	0.75	0.909091
chr4	94607892	94613812	0	0	0.00196682	0	0	1	0.131621	0.893982	0.131796	0.785356	0.131621	0.893982	1.375	0.903226
chr4	107843622	107857624	0	0	0	0.00043468	0	1	-0.0601125	0.951485	0	1	-0.0601125	0.951485	0.607595	0.494845
chr4	131661012	131668937	0	0	0.000734611	0.000767999	0	1	0.00379884	1	0.0678846	0.914838	0.00379884	1	0.611111	1.28125
chr4	136094119	136108827	0	0	0.000446631	0	0	1	0.0677101	0.951485	0.0678846	0.914838	0.0677101	0.951485	2.68919	1.88889
chr4	147210110	147215128	0	0	0	0.00232475	0	1	-0.124024	0.904544	0	1	-0.124024	0.904544	1.25	2.5
chr5	134612919	134622838	0	0	0.00198681	0.00122722	0	1	0.097333	0.951485	0.284891	0.537215	0.097333	0.951485	1.20339	0.849057
chr8	48263482	48272102	0	0	0.000762071	0	0	1	0.0677101	0.951485	0.0678846	0.914838	0.0677101	0.951485	1.275	1.46875
chr8	124547922	124556909	0	0	0	0.000677244	0	1	-0.0601125	0.951485	0	1	-0.0601125	0.951485	1.19444	0.779661
chr9	43947253	43961959	0	0	0.000395878	0	0	1	0.0677101	0.951485	0.0678846	0.914838	0.0677101	0.951485	3.83077	2.44444
chrX	71271959	71280346	0	0	0.00138829	0	0	1	0.131621	0.893982	0.131796	0.785356	0.131621	0.893982	4.26087	2
chr1	34865852	34877481	0	0	0	0	NA	NA	NA	NA	NA	NA	NA	NA	1.04819	1.07042
chr1	37494908	37501734	0	0	0	0	NA	NA	NA	NA	NA	NA	NA	NA	1.69048	2.24138
chr1	52216932	52225780	0	0	0	0	NA	NA	NA	NA	NA	NA	NA	NA	1.08	1.63636
chr1	60531388	60539741	0	0	0	0	NA	NA	NA	NA	NA	NA	NA	NA	1.33333	0.935484
chr1	74613576	74621499	0	0	0	0	NA	NA	NA	NA	NA	NA	NA	NA	2.02326	0.94
chr1	89836576	89841580	0	0	0	0	NA	NA	NA	NA	NA	NA	NA	NA	2.61538	3.71429
chr1	90152623	90166308	0	0	0	0	NA	NA	NA	NA	NA	NA	NA	NA	1.58612	1.43705
chr1	95745700	95755864	0	0	0	0	NA	NA	NA	NA	NA	NA	NA	NA	1.05263	0.896552
chr1	129377487	129386412	0	0	0	0	NA	NA	NA	NA	NA	NA	NA	NA	1.84783	1.84375
chr1	133916992	133933584	0	0	0	0	NA	NA	NA	NA	NA	NA	NA	NA	1.38571	1.06173
chr1	136647598	136659340	0	0	0	0	NA	NA	NA	NA	NA	NA	NA	NA	0.851351	1.41791
chr1	167249200	167258602	0	0	0	0	NA	NA	NA	NA	NA	NA	NA	NA	1.52083	1.58824
chr1	167793234	167807175	0	0	0	0	NA	NA	NA	NA	NA	NA	NA	NA	1.66129	1.2037
chr1	168322153	168332087	0	0	0	0	NA	NA	NA	NA	NA	NA	NA	NA	2.33333	1.47917
chr10	60888381	60900626	0	0	0	0	NA	NA	NA	NA	NA	NA	NA	NA	1.84615	1.85714
chr10	75918845	75929714	0	0	0	0	NA	NA	NA	NA	NA	NA	NA	NA	1.10638	0.862745
chr10	86293923	86304668	0	0	0	0	NA	NA	NA	NA	NA	NA	NA	NA	1.18	0.873239
chr10	86370965	86377432	0	0	0	0	NA	NA	NA	NA	NA	NA	NA	NA	4.4	1.28261
chr10	127565063	127572084	0	0	0	0	NA	NA	NA	NA	NA	NA	NA	NA	2.66667	1.90909
chr11	3794181	3803008	0	0	0	0	NA	NA	NA	NA	NA	NA	NA	NA	3.07895	1.69565
chr11	4038586	4046866	0	0	0	0	NA	NA	NA	NA	NA	NA	NA	NA	1.89655	1.63462
chr11	5426243	5436025	0	0	0	0	NA	NA	NA	NA	NA	NA	NA	NA	4.64103	3.26087
chr11	29443032	29449477	0	0	0	0	NA	NA	NA	NA	NA	NA	NA	NA	6.57895	4.63158
chr11	53226546	53237441	0	0	0	0	NA	NA	NA	NA	NA	NA	NA	NA	1.34375	1.6
chr11	57870574	57878513	0	0	0	0	NA	NA	NA	NA	NA	NA	NA	NA	3.10256	2.17143
chr11	59265923	59277527	0	0	0	0	NA	NA	NA	NA	NA	NA	NA	NA	2.11667	1.44118
chr11	60252520	60262522	0	0	0	0	NA	NA	NA	NA	NA	NA	NA	NA	1.68182	1.66667
chr11	60365532	60374335	0	0	0	0	NA	NA	NA	NA	NA	NA	NA	NA	1.74419	1.29091
chr11	60586566	60605518	0	0	0	0	NA	NA	NA	NA	NA	NA	NA	NA	2.34043	1.91579
chr11	60963174	60969350	0	0	0	0	NA	NA	NA	NA	NA	NA	NA	NA	0.75	1.46875
chr11	68782637	68791458	0	0	0	0	NA	NA	NA	NA	NA	NA	NA	NA	2.41509	2.35714
chr11	72580892	72592506	0	0	0	0	NA	NA	NA	NA	NA	NA	NA	NA	3.04348	2.02
chr11	76020685	76030458	0	0	0	0	NA	NA	NA	NA	NA	NA	NA	NA	2.23404	1.42593
chr11	97539340	97551052	0	0	0	0	NA	NA	NA	NA	NA	NA	NA	NA	1.1746	1.74468
chr11	100316335	100327301	0	0	0	0	NA	NA	NA	NA	NA	NA	NA	NA	2.32653	1.94643
chr11	102925911	102934099	0	0	0	0	NA	NA	NA	NA	NA	NA	NA	NA	2.2439	1.01639
chr11	118887336	118895298	0	0	0	0	NA	NA	NA	NA	NA	NA	NA	NA	0.736842	0.829268
chr11	120320328	120328299	0	0	0	0	NA	NA	NA	NA	NA	NA	NA	NA	1.48649	1.60714
chr11	121064353	121070144	0	0	0	0	NA	NA	NA	NA	NA	NA	NA	NA	2.4375	1.5625
chr11	121469362	121481314	0	0	0	0	NA	NA	NA	NA	NA	NA	NA	NA	2.27778	1.2
chr12	3959249	3968736	0	0	0	0	NA	NA	NA	NA	NA	NA	NA	NA	1.53061	2.07843
chr12	85479120	85486866	0	0	0	0	NA	NA	NA	NA	NA	NA	NA	NA	5.27273	2.14286
chr12	100426212	100436098	0	0	0	0	NA	NA	NA	NA	NA	NA	NA	NA	0.777778	1.12821
chr12	112204242	112213215	0	0	0	0	NA	NA	NA	NA	NA	NA	NA	NA	1.53488	1
chr13	23847923	23858205	0	0	0	0	NA	NA	NA	NA	NA	NA	NA	NA	6.82609	2.81395
chr13	24993922	25002873	0	0	0	0	NA	NA	NA	NA	NA	NA	NA	NA	2.60377	3.13889
chr13	25077909	25086868	0	0	0	0	NA	NA	NA	NA	NA	NA	NA	NA	3.22642	2.4898
chr13	43633829	43639387	0	0	0	0	NA	NA	NA	NA	NA	NA	NA	NA	1.44444	1.625
chr13	54649364	54657367	0	0	0	0	NA	NA	NA	NA	NA	NA	NA	NA	2.69231	2.09302
chr13	55411587	55425351	0	0	0	0	NA	NA	NA	NA	NA	NA	NA	NA	2.46667	2.20635
chr13	74491449	74500454	0	0	0	0	NA	NA	NA	NA	NA	NA	NA	NA	1.60606	1.69444
chr14	52910009	52917692	0	0	0	0	NA	NA	NA	NA	NA	NA	NA	NA	3.24138	1.71795
chr15	35860796	35869558	0	0	0	0	NA	NA	NA	NA	NA	NA	NA	NA	3.51852	1.85714
chr15	73203473	73211446	0	0	0	0	NA	NA	NA	NA	NA	NA	NA	NA	0.785714	1
chr15	78960787	78970357	0	0	0	0	NA	NA	NA	NA	NA	NA	NA	NA	2	2.22222
chr15	81820605	81828447	0	0	0	0	NA	NA	NA	NA	NA	NA	NA	NA	2.32558	1.37736
chr15	84767688	84776449	0	0	0	0	NA	NA	NA	NA	NA	NA	NA	NA	1.88136	1.96
chr15	102039490	102049449	0	0	0	0	NA	NA	NA	NA	NA	NA	NA	NA	0.784314	1.23913
chr16	3859074	3867822	0	0	0	0	NA	NA	NA	NA	NA	NA	NA	NA	1.62	2.41379
chr16	3899069	3908027	0	0	0	0	NA	NA	NA	NA	NA	NA	NA	NA	2.59091	1.63265
chr16	4040008	4048911	0	0	0	0	NA	NA	NA	NA	NA	NA	NA	NA	1.29412	1.68
chr16	5081094	5087897	0	0	0	0	NA	NA	NA	NA	NA	NA	NA	NA	1.83784	1.4
chr16	43962434	43972134	0	0	0	0	NA	NA	NA	NA	NA	NA	NA	NA	1.95652	1.53061
chr16	44732179	44743123	0	0	0	0	NA	NA	NA	NA	NA	NA	NA	NA	1.59574	1.23913
chr16	91504436	91514274	0	0	0	0	NA	NA	NA	NA	NA	NA	NA	NA	1.125	1.17021
chr17	26415947	26425890	0	0	0	0	NA	NA	NA	NA	NA	NA	NA	NA	2.01887	1.03509
chr17	28030088	28040889	0	0	0	0	NA	NA	NA	NA	NA	NA	NA	NA	2.10256	1.30357
chr17	28721132	28730901	0	0	0	0	NA	NA	NA	NA	NA	NA	NA	NA	2.51064	1.55738
chr17	29099975	29109613	0	0	0	0	NA	NA	NA	NA	NA	NA	NA	NA	3.88372	2.32075
chr17	34072954	34080962	0	0	0	0	NA	NA	NA	NA	NA	NA	NA	NA	1.78125	1.30435
chr17	46304069	46312752	0	0	0	0	NA	NA	NA	NA	NA	NA	NA	NA	6.53571	4.10345
chr17	47815089	47824964	0	0	0	0	NA	NA	NA	NA	NA	NA	NA	NA	3.55814	1.59677
chr17	56205424	56215443	0	0	0	0	NA	NA	NA	NA	NA	NA	NA	NA	3.70213	2.47727
chr17	56227435	56236436	0	0	0	0	NA	NA	NA	NA	NA	NA	NA	NA	1.90244	0.975
chr17	71594115	71602340	0	0	0	0	NA	NA	NA	NA	NA	NA	NA	NA	2.57895	1.7451
chr18	44575755	44586663	0	0	0	0	NA	NA	NA	NA	NA	NA	NA	NA	1.46154	0.862745
chr18	60840741	60851675	0	0	0	0	NA	NA	NA	NA	NA	NA	NA	NA	0.903226	0.84375
chr18	80417321	80425640	0	0	0	0	NA	NA	NA	NA	NA	NA	NA	NA	1.86957	1.81579
chr19	8875572	8882514	0	0	0	0	NA	NA	NA	NA	NA	NA	NA	NA	3.93548	2.18421
chr19	47333515	47341503	0	0	0	0	NA	NA	NA	NA	NA	NA	NA	NA	0.653061	1.02
chr2	28540010	28549325	0	0	0	0	NA	NA	NA	NA	NA	NA	NA	NA	1.30769	1.27083
chr2	30807888	30818469	0	0	0	0	NA	NA	NA	NA	NA	NA	NA	NA	2.01724	1.52381
chr2	31650533	31660543	0	0	0	0	NA	NA	NA	NA	NA	NA	NA	NA	2.11765	1.18519
chr2	91112184	91121138	0	0	0	0	NA	NA	NA	NA	NA	NA	NA	NA	7.68182	2.14634
chr2	120557740	120566737	0	0	0	0	NA	NA	NA	NA	NA	NA	NA	NA	5.4375	2.9
chr2	121273737	121281617	0	0	0	0	NA	NA	NA	NA	NA	NA	NA	NA	4.41379	3.29032
chr2	130099772	130108583	0	0	0	0	NA	NA	NA	NA	NA	NA	NA	NA	2.35484	1.39535
chr2	131122781	131131716	0	0	0	0	NA	NA	NA	NA	NA	NA	NA	NA	2.66667	2.1087
chr2	144361747	144369683	0	0	0	0	NA	NA	NA	NA	NA	NA	NA	NA	1.31818	1.56
chr2	150148919	150158752	0	0	0	0	NA	NA	NA	NA	NA	NA	NA	NA	0.275862	0.875
chr2	152132738	152143754	0	0	0	0	NA	NA	NA	NA	NA	NA	NA	NA	2.86047	1.82353
chr2	156210857	156219746	0	0	0	0	NA	NA	NA	NA	NA	NA	NA	NA	5.07692	2.18182
chr2	160587757	160598731	0	0	0	0	NA	NA	NA	NA	NA	NA	NA	NA	3.18	1.88889
chr2	163439738	163446756	0	0	0	0	NA	NA	NA	NA	NA	NA	NA	NA	2.75	2.53333
chr2	163977161	163983467	0	0	0	0	NA	NA	NA	NA	NA	NA	NA	NA	1.88571	1.55556
chr2	166859537	166866440	0	0	0	0	NA	NA	NA	NA	NA	NA	NA	NA	2	1.41667
chr2	176503710	176512722	0	0	0	0	NA	NA	NA	NA	NA	NA	NA	NA	#DIV/0!	#DIV/0!
chr3	79257939	79264940	0	0	0	0	NA	NA	NA	NA	NA	NA	NA	NA	1.51282	1.16667
chr3	87731944	87738916	0	0	0	0	NA	NA	NA	NA	NA	NA	NA	NA	2.61538	1.84848
chr3	97471282	97479161	0	0	0	0	NA	NA	NA	NA	NA	NA	NA	NA	1.56757	1.27273
chr3	107988935	107994920	0	0	0	0	NA	NA	NA	NA	NA	NA	NA	NA	0.738095	1.32353
chr4	41333046	41342043	0	0	0	0	NA	NA	NA	NA	NA	NA	NA	NA	4.32	2.59615
chr4	42786549	42798342	0	0	0	0	NA	NA	NA	NA	NA	NA	NA	NA	#DIV/0!	#DIV/0!
chr4	45043878	45051895	0	0	0	0	NA	NA	NA	NA	NA	NA	NA	NA	1.02222	1.85714
chr4	46124468	46132864	0	0	0	0	NA	NA	NA	NA	NA	NA	NA	NA	1.54545	1.51282
chr4	56814953	56825650	0	0	0	0	NA	NA	NA	NA	NA	NA	NA	NA	2.30159	1.39683
chr4	59909097	59919132	0	0	0	0	NA	NA	NA	NA	NA	NA	NA	NA	0.854167	1.61364
chr4	115803625	115812421	0	0	0	0	NA	NA	NA	NA	NA	NA	NA	NA	1.92857	1.44898
chr4	115971682	115977294	0	0	0	0	NA	NA	NA	NA	NA	NA	NA	NA	4.05	2.36364
chr4	124520299	124527265	0	0	0	0	NA	NA	NA	NA	NA	NA	NA	NA	4.33333	2.21429
chr4	126715245	126723251	0	0	0	0	NA	NA	NA	NA	NA	NA	NA	NA	3.22581	1.64444
chr4	128822298	128829138	0	0	0	0	NA	NA	NA	NA	NA	NA	NA	NA	2.77778	2.03226
chr4	129301268	129308073	0	0	0	0	NA	NA	NA	NA	NA	NA	NA	NA	2.57576	2.35294
chr4	132273932	132284685	0	0	0	0	NA	NA	NA	NA	NA	NA	NA	NA	2.29825	1.24194
chr4	141312998	141321783	0	0	0	0	NA	NA	NA	NA	NA	NA	NA	NA	1.39583	1.38
chr4	148490266	148497086	0	0	0	0	NA	NA	NA	NA	NA	NA	NA	NA	1.05556	1.31429
chr4	151673144	151683961	0	0	0	0	NA	NA	NA	NA	NA	NA	NA	NA	2.46296	2.02
chr4	154551113	154559138	0	0	0	0	NA	NA	NA	NA	NA	NA	NA	NA	1.24324	1.20833
chr4	154989241	154999860	0	0	0	0	NA	NA	NA	NA	NA	NA	NA	NA	3.13514	1.92857
chr5	23074901	23081819	0	0	0	0	NA	NA	NA	NA	NA	NA	NA	NA	1.83333	1.5
chr5	34342774	34348474	0	0	0	0	NA	NA	NA	NA	NA	NA	NA	NA	0.630435	0.88
chr5	35891649	35901644	0	0	0	0	NA	NA	NA	NA	NA	NA	NA	NA	1.39583	1.40909
chr5	111085063	111094033	0	0	0	0	NA	NA	NA	NA	NA	NA	NA	NA	3.92157	2.82353
chr5	114810023	114819028	0	0	0	0	NA	NA	NA	NA	NA	NA	NA	NA	1.92	1.93878
chr5	115791040	115801028	0	0	0	0	NA	NA	NA	NA	NA	NA	NA	NA	3.1	1.62791
chr5	122895023	122900029	0	0	0	0	NA	NA	NA	NA	NA	NA	NA	NA	2.08696	0.90625
chr5	124937052	124945035	0	0	0	0	NA	NA	NA	NA	NA	NA	NA	NA	4.15152	1.7963
chr5	130458044	130465878	0	0	0	0	NA	NA	NA	NA	NA	NA	NA	NA	5.3	2.84211
chr5	144001688	144011693	0	0	0	0	NA	NA	NA	NA	NA	NA	NA	NA	1.44898	1.52174
chr5	145902173	145910900	0	0	0	0	NA	NA	NA	NA	NA	NA	NA	NA	3.07692	2.61111
chr6	30687029	30695913	0	0	0	0	NA	NA	NA	NA	NA	NA	NA	NA	2.16667	1.65625
chr6	31468067	31473509	0	0	0	0	NA	NA	NA	NA	NA	NA	NA	NA	2.72	1.40541
chr6	72555995	72563793	0	0	0	0	NA	NA	NA	NA	NA	NA	NA	NA	2.02564	1.25806
chr6	83752010	83763023	0	0	0	0	NA	NA	NA	NA	NA	NA	NA	NA	2.2	1.93182
chr6	85416010	85426314	0	0	0	0	NA	NA	NA	NA	NA	NA	NA	NA	2.3	1.34426
chr6	92114183	92125914	0	0	0	0	NA	NA	NA	NA	NA	NA	NA	NA	4.36364	2.07547
chr6	113660997	113666018	0	0	0	0	NA	NA	NA	NA	NA	NA	NA	NA	2.07692	1.53846
chr6	116352019	116362246	0	0	0	0	NA	NA	NA	NA	NA	NA	NA	NA	0.703704	0.639344
chr6	120834019	120845847	0	0	0	0	NA	NA	NA	NA	NA	NA	NA	NA	1.28571	1.14493
chr6	136553907	136561530	0	0	0	0	NA	NA	NA	NA	NA	NA	NA	NA	3.96552	3.8
chr7	25318038	25325616	0	0	0	0	NA	NA	NA	NA	NA	NA	NA	NA	1.80488	1.24444
chr7	26010080	26018042	0	0	0	0	NA	NA	NA	NA	NA	NA	NA	NA	3.90323	2.19512
chr7	27988322	27995043	0	0	0	0	NA	NA	NA	NA	NA	NA	NA	NA	1.97222	2.08824
chr7	30961075	30971022	0	0	0	0	NA	NA	NA	NA	NA	NA	NA	NA	1.33333	1.13433
chr7	52710378	52719280	0	0	0	0	NA	NA	NA	NA	NA	NA	NA	NA	1.925	2
chr7	107065538	107076297	0	0	0	0	NA	NA	NA	NA	NA	NA	NA	NA	2.71667	2.23077
chr7	116170517	116180532	0	0	0	0	NA	NA	NA	NA	NA	NA	NA	NA	1.54	1.06154
chr7	125981606	125991418	0	0	0	0	NA	NA	NA	NA	NA	NA	NA	NA	2.54386	1.8913
chr7	129221977	129229536	0	0	0	0	NA	NA	NA	NA	NA	NA	NA	NA	1.83333	1.525
chr7	133432555	133441498	0	0	0	0	NA	NA	NA	NA	NA	NA	NA	NA	0.88	1
chr7	135019533	135029477	0	0	0	0	NA	NA	NA	NA	NA	NA	NA	NA	5.4186	3
chr7	148587926	148596916	0	0	0	0	NA	NA	NA	NA	NA	NA	NA	NA	1.67442	1.24324
chr8	26832485	26841116	0	0	0	0	NA	NA	NA	NA	NA	NA	NA	NA	1.47619	2.14286
chr8	32264663	32274491	0	0	0	0	NA	NA	NA	NA	NA	NA	NA	NA	2.26829	1.22
chr8	72904696	72911574	0	0	0	0	NA	NA	NA	NA	NA	NA	NA	NA	2.52632	1.3
chr8	73027915	73037922	0	0	0	0	NA	NA	NA	NA	NA	NA	NA	NA	4.37931	2.4186
chr8	87592902	87598927	0	0	0	0	NA	NA	NA	NA	NA	NA	NA	NA	4.30435	1.76
chr8	106869718	106881773	0	0	0	0	NA	NA	NA	NA	NA	NA	NA	NA	0.6875	1.04167
chr8	107117411	107125915	0	0	0	0	NA	NA	NA	NA	NA	NA	NA	NA	1.4	1.18367
chr8	112246904	112258911	0	0	0	0	NA	NA	NA	NA	NA	NA	NA	NA	2.71186	1.25
chr8	112463307	112470915	0	0	0	0	NA	NA	NA	NA	NA	NA	NA	NA	1.47222	1.10526
chr8	122685136	122690897	0	0	0	0	NA	NA	NA	NA	NA	NA	NA	NA	0.942857	0.878049
chr8	124119911	124129865	0	0	0	0	NA	NA	NA	NA	NA	NA	NA	NA	2.67742	0.95
chr8	127073901	127081809	0	0	0	0	NA	NA	NA	NA	NA	NA	NA	NA	0.955556	1.37838
chr8	127254106	127264895	0	0	0	0	NA	NA	NA	NA	NA	NA	NA	NA	0.982759	0.810345
chr8	127357922	127366462	0	0	0	0	NA	NA	NA	NA	NA	NA	NA	NA	1.37838	1.83784
chr8	127412913	127422900	0	0	0	0	NA	NA	NA	NA	NA	NA	NA	NA	5.07843	3.13208
chr9	32065737	32072607	0	0	0	0	NA	NA	NA	NA	NA	NA	NA	NA	0.862069	0.777778
chr9	43916196	43924106	0	0	0	0	NA	NA	NA	NA	NA	NA	NA	NA	2.16667	1.67857
chr9	45665101	45670101	0	0	0	0	NA	NA	NA	NA	NA	NA	NA	NA	1.18519	1.44828
chr9	50695174	50704069	0	0	0	0	NA	NA	NA	NA	NA	NA	NA	NA	3.94595	1.64286
chr9	57385847	57393535	0	0	0	0	NA	NA	NA	NA	NA	NA	NA	NA	5.5	3.13333
chr9	59315437	59320812	0	0	0	0	NA	NA	NA	NA	NA	NA	NA	NA	2.55556	1.30769
chr9	78276868	78283495	0	0	0	0	NA	NA	NA	NA	NA	NA	NA	NA	3.03448	2.83333
chr9	106780464	106789336	0	0	0	0	NA	NA	NA	NA	NA	NA	NA	NA	5.05882	2.42105
chr9	114311120	114323107	0	0	0	0	NA	NA	NA	NA	NA	NA	NA	NA	1.32759	1.8913
chr9	121587139	121595591	0	0	0	0	NA	NA	NA	NA	NA	NA	NA	NA	1.30556	1.11364
chr9	122972136	122983083	0	0	0	0	NA	NA	NA	NA	NA	NA	NA	NA	0.632353	0.870968
chrX	12228464	12237035	0	0	0	0	NA	NA	NA	NA	NA	NA	NA	NA	2.48276	2.25
chrX	91159877	91167316	0	0	0	0	NA	NA	NA	NA	NA	NA	NA	NA	4.91667	2.10526
